# Supplementary material for: Identification of the co-regulatory siRNAs of “miRNA→target” in Oryza sativa
Source: PLoS One. 2025 Apr 3;20(4):e0321182. doi: 10.1371/journal.pone.0321182 (PMC11967944; doi:10.1371/journal.pone.0321182)
Supplement: S1 Table — (XLS) [file pone.0321182.s002.xls]

## Sheet: Sheet1
S1Table.sRNA-seq and degradome data for rice miRNA-target re-mining
Accession numbers of HTS data	Annonation
GSM1081563	rice seedling,sRNA-Seq, wt2003
GSM1081564	rice seedling,sRNA-Seq, wt 2007
GSM1081565	rice seedling,sRNA-Seq, wt 2011
GSM1409671	rice seedling,sRNA-Seq, 2h
GSM1409672	rice seedling,sRNA-Seq, 6h
GSM1409673	rice seedling,sRNA-Seq, 12h
GSM1409674	rice seedling,sRNA-Seq, 24h
GSM1547539	rice seedling,sRNA-Seq, control
GSM816687	rice seedling,sRNA-Seq, control_rep1
GSM816688	rice seedling,sRNA-Seq, control_rep2
GSM816689	rice seedling,sRNA-Seq,control_rep3
GSM816690	rice seedling,sRNA-Seq,drought rep1
GSM816691	rice seedling,sRNA-Seq,drought rep2
GSM816692	rice seedling,sRNA-Seq,salt rep1
GSM816693	rice seedling,sRNA-Seq,salt rep2
GSM816694	rice seedling,sRNA-Seq,cold rep1
GSM816695	rice seedling,sRNA-Seq,cold rep2
GSM816696	rice seedling,sRNA-Seq,heat
GSM816697	rice seedling,sRNA-Seq,cold+salt
GSM816698	rice seedling,sRNA-Seq,heat+drought
GSM816699	rice seedling,sRNA-Seq,heat +salt
GSM647192	rice panicle, sRNA-Seq,control
GSM647193	rice panicle, sRNA-Seq,drought
GSM647194	rice panicle, sRNA-Seq,cold
GSM647195	rice panicle, sRNA-Seq,salt
GSM816730	rice panicle, sRNA-Seq,control_rep1
GSM816731	rice panicle, sRNA-Seq,control_rep1-2
GSM816732	rice panicle, sRNA-Seq,control_rep2
GSM816733	rice panicle, sRNA-Seq,drought-rep1
GSM816735	rice panicle, sRNA-Seq,drought-rep2
GSM816736	rice panicle, sRNA-Seq,salt-rep1
GSM816737	rice panicle, sRNA-Seq,salt-rep1-2
GSM816738	rice panicle, sRNA-Seq,salt-rep2
GSM816739	rice panicle, sRNA-Seq,cold-rep1
GSM816740	rice panicle, sRNA-Seq,cold-rep2
GSM816741	rice panicle, sRNA-Seq,heat
GSM816742	rice panicle, sRNA-Seq,cold+salt
GSM816743	rice panicle, sRNA-Seq,heat+drought
GSM816744	rice panicle, sRNA-Seq,heat+salt
GSM434596	rice seedling,degradome
GSM455938	rice seedling,degradome
GSM4113551	rice seedlings,degradome
GSM455939	rice panicle,degradome
GSM476257	rice young inflorescences (panicle),degradome
