# Supplementary material for: Identification of the co-regulatory siRNAs of “miRNA→target” in Oryza sativa
Source: PLoS One. 2025 Apr 3;20(4):e0321182. doi: 10.1371/journal.pone.0321182 (PMC11967944; doi:10.1371/journal.pone.0321182)
Supplement: S2 Table — (XLS) [file pone.0321182.s003.xls]

## Sheet: Sheet1
S2 Table. miRNAs and co-regulatory siRNAs identified in seedling. （The values highlighted in green background indicate that siRNAs play a regulatory role, white indicate that the regulatory role of the siRNA could be ignored )
>LOC_Os01g59660.1(cutsite 1271):osa-miR159b
miRNAs and co-regulate siRNAs identified:		wt2003	wt 2007	wt 2011	2h	6h	12h	24h	control	control_rep1	control_rep2	control_rep3	drought rep1	drought rep2	salt rep1	salt rep2	cold rep1	cold rep2	heat	cold+salt	heat+drought	heat +salt
miRNA\siRNA sequence	miRNA\siRNA annotation	GSM1081563	GSM1081564	GSM1081565	GSM1409671	GSM1409672	GSM1409673	GSM1409674	GSM1547539	GSM816687	GSM816688	GSM816689	GSM816690	GSM816691	GSM816692	GSM816693	GSM816694	GSM816695	GSM816696	GSM816697	GSM816698	GSM816699
UUUGGAUUGAAGGGAGCUCUG	osa-miR159a.1\osa-miR159b	1918.76	1007.59	1214.23	238.06	249.28	147.06	489.9	66.45	68.49	33.35	42.33	86.4	42.49	76.34	95.41	63.94	79.59	30.45	20.35	35.28	96.6
UUUGGAUUGAAGGGAGCGAAC	siRNA_1	-	-	-	185.35	181.43	229.23	269.48	-	-	-	-	-	-	-	-	-	-	-	-	-	-
UUUGGAUUGAAGGGAGCUCUGA	isomiR_of_osa-miR159a.1\osa-miR159b_2	38.86	18.2	21.86	102.84	146.6	49.34	91.45	19.23	38.58	2.08	17.36	41.75	18.34	35.23	32.75	44.79	31.23	4.06	4.36	4.41	9.66
UUUGGAUUGAAGGGAGUGAAC	siRNA_2	-	-	-	51.27	51.39	75.84	89.12	-	-	-	-	-	-	-	-	-	-	-	-	-	-
UUUGGAUUGAAGGGAGCUC	isomiR_of_osa-miR159a.1\osa-miR159b	75.03	65.17	58.83	39.47	51.5	44.24	51.91	1.06	3.15	2.08	3.8	4.64	8.05	10.68	10.32	2.89	11.04	2.03	13.08	6.62	9.66
UUUGGAUUGAAGGGAGCUCUGAA	isomiR_of_osa-miR159a.1\osa-miR159b_3	1.18	0.95	1.43	6.28	9.51	5.66	9.2	0.1	29.13	-	0.54	31.89	0.45	30.43	0.36	44.79	-	-	-	2.21	1.38
>LOC_Os01g59660.2(cutsite 1359):osa-miR159b
miRNAs and co-regulate siRNAs identified:		wt2003	wt 2007	wt 2011	2h	6h	12h	24h	control	control_rep1	control_rep2	control_rep3	drought rep1	drought rep2	salt rep1	salt rep2	cold rep1	cold rep2	heat	cold+salt	heat+drought	heat +salt
miRNA\siRNA sequence	miRNA\siRNA annotation	GSM1081563	GSM1081564	GSM1081565	GSM1409671	GSM1409672	GSM1409673	GSM1409674	GSM1547539	GSM816687	GSM816688	GSM816689	GSM816690	GSM816691	GSM816692	GSM816693	GSM816694	GSM816695	GSM816696	GSM816697	GSM816698	GSM816699
UUUGGAUUGAAGGGAGCUCUG	osa-miR159a.1\osa-miR159b	1918.76	1007.59	1214.23	238.06	249.28	147.06	489.9	66.45	68.49	33.35	42.33	86.4	42.49	76.34	95.41	63.94	79.59	30.45	20.35	35.28	96.6
UUUGGAUUGAAGGGAGCGAAC	siRNA_1	-	-	-	185.35	181.43	229.23	269.48	-	-	-	-	-	-	-	-	-	-	-	-	-	-
UUUGGAUUGAAGGGAGCUCUGA	isomiR_of_osa-miR159a.1\osa-miR159b_2	38.86	18.2	21.86	102.84	146.6	49.34	91.45	19.23	38.58	2.08	17.36	41.75	18.34	35.23	32.75	44.79	31.23	4.06	4.36	4.41	9.66
UUUGGAUUGAAGGGAGUGAAC	siRNA_2	-	-	-	51.27	51.39	75.84	89.12	-	-	-	-	-	-	-	-	-	-	-	-	-	-
UUUGGAUUGAAGGGAGCUC	isomiR_of_osa-miR159a\osa-miR159b	75.03	65.17	58.83	39.47	51.5	44.24	51.91	1.06	3.15	2.08	3.8	4.64	8.05	10.68	10.32	2.89	11.04	2.03	13.08	6.62	9.66
UUUGGAUUGAAGGGAGCUCUGAA	isomiR_of_osa-miR159a.1\osa-miR159b_3	1.18	0.95	1.43	6.28	9.51	5.66	9.2	0.1	29.13	-	0.54	31.89	0.45	30.43	0.36	44.79	-	-	-	2.21	1.38
>LOC_Os01g59660.3(cutsite 1269):osa-miR159b
miRNAs and co-regulate siRNAs identified:		wt2003	wt 2007	wt 2011	2h	6h	12h	24h	control	control_rep1	control_rep2	control_rep3	drought rep1	drought rep2	salt rep1	salt rep2	cold rep1	cold rep2	heat	cold+salt	heat+drought	heat +salt
miRNA\siRNA sequence	miRNA\siRNA annotation	GSM1081563	GSM1081564	GSM1081565	GSM1409671	GSM1409672	GSM1409673	GSM1409674	GSM1547539	GSM816687	GSM816688	GSM816689	GSM816690	GSM816691	GSM816692	GSM816693	GSM816694	GSM816695	GSM816696	GSM816697	GSM816698	GSM816699
UUUGGAUUGAAGGGAGCUCUG	osa-miR159a.1\osa-miR159b	1918.76	1007.59	1214.23	238.06	249.28	147.06	489.9	66.45	68.49	33.35	42.33	86.4	42.49	76.34	95.41	63.94	79.59	30.45	20.35	35.28	96.6
UUUGGAUUGAAGGGAGCGAAC	siRNA_1	-	-	-	185.35	181.43	229.23	269.48	-	-	-	-	-	-	-	-	-	-	-	-	-	-
UUUGGAUUGAAGGGAGCUCUGA	isomiR_of_osa-miR159a.1\osa-miR159b_2	38.86	18.2	21.86	102.84	146.6	49.34	91.45	19.23	38.58	2.08	17.36	41.75	18.34	35.23	32.75	44.79	31.23	4.06	4.36	4.41	9.66
UUUGGAUUGAAGGGAGUGAAC	siRNA_2	-	-	-	51.27	51.39	75.84	89.12	-	-	-	-	-	-	-	-	-	-	-	-	-	-
UUUGGAUUGAAGGGAGCUC	isomiR_of_osa-miR159a\osa-miR159b	75.03	65.17	58.83	39.47	51.5	44.24	51.91	1.06	3.15	2.08	3.8	4.64	8.05	10.68	10.32	2.89	11.04	2.03	13.08	6.62	9.66
UUUGGAUUGAAGGGAGCUCUGAA	isomiR_of_osa-miR159a.1\osa-miR159b_3	1.18	0.95	1.43	6.28	9.51	5.66	9.2	0.1	29.13	-	0.54	31.89	0.45	30.43	0.36	44.79	-	-	-	2.21	1.38
>LOC_Os01g59660.4(cutsite 1191):osa-miR159b
miRNAs and co-regulate siRNAs identified:		wt2003	wt 2007	wt 2011	2h	6h	12h	24h	control	control_rep1	control_rep2	control_rep3	drought rep1	drought rep2	salt rep1	salt rep2	cold rep1	cold rep2	heat	cold+salt	heat+drought	heat +salt
miRNA\siRNA sequence	miRNA\siRNA annotation	GSM1081563	GSM1081564	GSM1081565	GSM1409671	GSM1409672	GSM1409673	GSM1409674	GSM1547539	GSM816687	GSM816688	GSM816689	GSM816690	GSM816691	GSM816692	GSM816693	GSM816694	GSM816695	GSM816696	GSM816697	GSM816698	GSM816699
UUUGGAUUGAAGGGAGCUCUG	osa-miR159a.1\osa-miR159b	1918.76	1007.59	1214.23	238.06	249.28	147.06	489.9	66.45	68.49	33.35	42.33	86.4	42.49	76.34	95.41	63.94	79.59	30.45	20.35	35.28	96.6
UUUGGAUUGAAGGGAGCGAAC	siRNA_1	-	-	-	185.35	181.43	229.23	269.48	-	-	-	-	-	-	-	-	-	-	-	-	-	-
UUUGGAUUGAAGGGAGCUCUGA	isomiR_of_osa-miR159a.1\osa-miR159b_2	38.86	18.2	21.86	102.84	146.6	49.34	91.45	19.23	38.58	2.08	17.36	41.75	18.34	35.23	32.75	44.79	31.23	4.06	4.36	4.41	9.66
UUUGGAUUGAAGGGAGUGAAC	siRNA_2	-	-	-	51.27	51.39	75.84	89.12	-	-	-	-	-	-	-	-	-	-	-	-	-	-
UUUGGAUUGAAGGGAGCUC	isomiR_of_osa-miR159a\osa-miR159b	75.03	65.17	58.83	39.47	51.5	44.24	51.91	1.06	3.15	2.08	3.8	4.64	8.05	10.68	10.32	2.89	11.04	2.03	13.08	6.62	9.66
UUUGGAUUGAAGGGAGCUCUGAA	isomiR_of_osa-miR159a.1\osa-miR159b_3	1.18	0.95	1.43	6.28	9.51	5.66	9.2	0.1	29.13	-	0.54	31.89	0.45	30.43	0.36	44.79	-	-	-	2.21	1.38
>LOC_Os01g69830.1(cutsite 1163\1164):osa-miR156j-5p
miRNAs and co-regulate siRNAs identified:		wt2003	wt 2007	wt 2011	2h	6h	12h	24h	control	control_rep1	control_rep2	control_rep3	drought rep1	drought rep2	salt rep1	salt rep2	cold rep1	cold rep2	heat	cold+salt	heat+drought	heat +salt
miRNA\siRNA sequence	miRNA\siRNA annotation	GSM1081563	GSM1081564	GSM1081565	GSM1409671	GSM1409672	GSM1409673	GSM1409674	GSM1547539	GSM816687	GSM816688	GSM816689	GSM816690	GSM816691	GSM816692	GSM816693	GSM816694	GSM816695	GSM816696	GSM816697	GSM816698	GSM816699
UUGACAGAAGAGAGUGAGCAC	osa-miR156f\osa-miR156h\osa-miR156j	3250.61	3676	2414.1	6640.68	7848.23	10362.1	8750.33	52432.1	46322.3	2889.28	33622.3	55833.4	77128.3	53737.6	64234.1	38627	56026	8558.7	30845.4	47276.7	50389.8
UGACAGAAGAGAGUGAGCAC	osa-miR156a\osa-miR156b-5p\osa-miR156c-5p\osa-miR156d\osa-miR156e\osa-miR156f-5p\osa-miR156g-5p\osa-miR156h-5p\osa-miR156i\osa-miR156j-5p	730.55	744.25	461.31	8881.49	9330.85	10338.5	9480.53	40781.4	57885	1021.46	42935.7	77299.7	86909.6	71574.7	31526.6	40435	48396.2	13386.2	20487.5	41166.5	11779.5
>LOC_Os01g69940.1(cutsite 1251):osa-miR394
miRNAs and co-regulate siRNAs identified:		wt2003	wt 2007	wt 2011	2h	6h	12h	24h	control	control_rep1	control_rep2	control_rep3	drought rep1	drought rep2	salt rep1	salt rep2	cold rep1	cold rep2	heat	cold+salt	heat+drought	heat +salt
miRNA\siRNA sequence	miRNA\siRNA annotation	GSM1081563	GSM1081564	GSM1081565	GSM1409671	GSM1409672	GSM1409673	GSM1409674	GSM1547539	GSM816687	GSM816688	GSM816689	GSM816690	GSM816691	GSM816692	GSM816693	GSM816694	GSM816695	GSM816696	GSM816697	GSM816698	GSM816699
UUGGCAUUCUGUCCACCUCC	osa-miR394	5.47	8.06	8.95	3.02	10.68	5.28	37.32	-	50.39	-	22.79	18.56	6.26	14.95	3.56	56.35	1.52	6.09	2.91	-	9.66
>LOC_Os02g04680.1(cutsite 1975\1976):osa-miR156j-5p
miRNAs and co-regulate siRNAs identified:		wt2003	wt 2007	wt 2011	2h	6h	12h	24h	control	control_rep1	control_rep2	control_rep3	drought rep1	drought rep2	salt rep1	salt rep2	cold rep1	cold rep2	heat	cold+salt	heat+drought	heat +salt
miRNA\siRNA sequence	miRNA\siRNA annotation	GSM1081563	GSM1081564	GSM1081565	GSM1409671	GSM1409672	GSM1409673	GSM1409674	GSM1547539	GSM816687	GSM816688	GSM816689	GSM816690	GSM816691	GSM816692	GSM816693	GSM816694	GSM816695	GSM816696	GSM816697	GSM816698	GSM816699
UUGACAGAAGAGAGUGAGCAC	osa-miR156f\osa-miR156h\osa-miR156j	3250.61	3676	2414.1	6640.68	7848.23	10362.1	8750.33	52432.1	46322.3	2889.28	33622.3	55833.4	77128.3	53737.6	64234.1	38627	56026	8558.7	30845.4	47276.7	50389.8
UGACAGAAGAGAGUGAGCAC	osa-miR156a\osa-miR156b-5p\osa-miR156c-5p\osa-miR156d\osa-miR156e\osa-miR156f-5p\osa-miR156g-5p\osa-miR156h-5p\osa-miR156i\osa-miR156j-5p	730.55	744.25	461.31	8881.49	9330.85	10338.5	9480.53	40781.4	57885	1021.46	42935.7	77299.7	86909.6	71574.7	31526.6	40435	48396.2	13386.2	20487.5	41166.5	11779.5
>LOC_Os02g04680.2(cutsite 1972\1973):osa-miR156j-5p
miRNAs and co-regulate siRNAs identified:		wt2003	wt 2007	wt 2011	2h	6h	12h	24h	control	control_rep1	control_rep2	control_rep3	drought rep1	drought rep2	salt rep1	salt rep2	cold rep1	cold rep2	heat	cold+salt	heat+drought	heat +salt
miRNA\siRNA sequence	miRNA\siRNA annotation	GSM1081563	GSM1081564	GSM1081565	GSM1409671	GSM1409672	GSM1409673	GSM1409674	GSM1547539	GSM816687	GSM816688	GSM816689	GSM816690	GSM816691	GSM816692	GSM816693	GSM816694	GSM816695	GSM816696	GSM816697	GSM816698	GSM816699
UUGACAGAAGAGAGUGAGCAC	isomiR_of_osa-miR156d\osa-miR156f\osa-miR156h\osa-miR156j	3250.61	3676	2414.1	6640.68	7848.23	10362.1	8750.33	52432.1	46322.3	2889.28	33622.3	55833.4	77128.3	53737.6	64234.1	38627	56026	8558.7	30845.4	47276.7	50389.8
UGACAGAAGAGAGUGAGCAC	osa-miR156a\osa-miR156b-5p\osa-miR156c-5p\osa-miR156d\osa-miR156e\osa-miR156f-5p\osa-miR156g-5p\osa-miR156h-5p\osa-miR156i\osa-miR156j-5p	730.55	744.25	461.31	8881.49	9330.85	10338.5	9480.53	40781.4	57885	1021.46	42935.7	77299.7	86909.6	71574.7	31526.6	40435	48396.2	13386.2	20487.5	41166.5	11779.5
>LOC_Os02g36924.1(cutsite 575):osa-miR444c.2
miRNAs and co-regulate siRNAs identified:		wt2003	wt 2007	wt 2011	2h	6h	12h	24h	control	control_rep1	control_rep2	control_rep3	drought rep1	drought rep2	salt rep1	salt rep2	cold rep1	cold rep2	heat	cold+salt	heat+drought	heat +salt
miRNA\siRNA sequence	miRNA\siRNA annotation	GSM1081563	GSM1081564	GSM1081565	GSM1409671	GSM1409672	GSM1409673	GSM1409674	GSM1547539	GSM816687	GSM816688	GSM816689	GSM816690	GSM816691	GSM816692	GSM816693	GSM816694	GSM816695	GSM816696	GSM816697	GSM816698	GSM816699
UGCAGUUGUUGUCUCAAGCUU	osa-miR444b.2\osa-miR444c.2	111.75	100.87	120.93	145.72	172.45	182.91	189.76	490.26	1393.08	54.2	93.88	905.74	42.04	874.4	99.32	853.22	7.62	87.29	414.2	8.82	51.06
UGCAGUUGCUGCCUCAAGCUU	osa-miR444a-3p.2\osa-miR444d.2\osa-miR444e	20.82	21.41	23.16	19.81	29.28	23.58	26.85	68.86	121.63	187.62	122.1	122.35	51.89	147.33	160.55	125.35	12.19	89.32	338.62	13.23	41.4
Other cutsite 569 in LOC_Os02g36924.1
UGUUGUCUCAAGCUUGCUGCC	osa-miR444b.1\osa-miR444c.1	52.03	58.35	74.54	27.07	28.96	27.26	26.85	38.08	109.82	27.1	16.82	121.19	18.34	114.77	10.68	149.55	113.49	2.03	43.6	4.41	4.14
>LOC_Os02g41800.2(cutsite 1495):osa-miR160d-5p,osa-miR160e-5p,osa-miR160f-5p
miRNAs and co-regulate siRNAs identified:		wt2003	wt 2007	wt 2011	2h	6h	12h	24h	control	control_rep1	control_rep2	control_rep3	drought rep1	drought rep2	salt rep1	salt rep2	cold rep1	cold rep2	heat	cold+salt	heat+drought	heat +salt
miRNA\siRNA sequence	miRNA\siRNA annotation	GSM1081563	GSM1081564	GSM1081565	GSM1409671	GSM1409672	GSM1409673	GSM1409674	GSM1547539	GSM816687	GSM816688	GSM816689	GSM816690	GSM816691	GSM816692	GSM816693	GSM816694	GSM816695	GSM816696	GSM816697	GSM816698	GSM816699
UGCCUGGCUCCCUGUAUGCCA	osa-miR160a-5p\osa-miR160b-5p\osa-miR160c-5p\osa-miR160d-5p	7.52	3.97	6.76	1.21	2.46	0.57	6.03	0.67	60.23	18.76	10.85	71.9	11.18	79.01	29.55	70.44	0.76	14.21	23.25	30.87	204.24
UGCCUGGCUCCCUGUAUGCCG	osa-miR160e-5p	2.87	3.2	4.17	0.91	0.85	0.66	4.12	0.48	27.95	2.08	1.63	25.51	3.13	24.02	10.68	29.26	1.14	4.06	-	4.41	15.18
UGCCUGGCUCCCUGAAUGCCA	osa-miR160f-5p	1.09	1.13	1.84	1.74	3.63	1.79	8.88	0.67	3.94	-	4.88	5.8	4.92	8.54	5.34	11.2	-	4.06	1.45	-	13.8
>LOC_Os02g44360.1(cutsite 1362):osa-miR171f-3p
miRNAs and co-regulate siRNAs identified:		wt2003	wt 2007	wt 2011	2h	6h	12h	24h	control	control_rep1	control_rep2	control_rep3	drought rep1	drought rep2	salt rep1	salt rep2	cold rep1	cold rep2	heat	cold+salt	heat+drought	heat +salt
miRNA\siRNA sequence	miRNA\siRNA annotation	GSM1081563	GSM1081564	GSM1081565	GSM1409671	GSM1409672	GSM1409673	GSM1409674	GSM1547539	GSM816687	GSM816688	GSM816689	GSM816690	GSM816691	GSM816692	GSM816693	GSM816694	GSM816695	GSM816696	GSM816697	GSM816698	GSM816699
UGAUUGAGCCGUGCCAAUAUC	osa-miR171b\osa-miR171c-3p\osa-miR171d-3p\osa-miR171e-3p\osa-miR171f-3p	5.15	4.51	12.57	21.48	21.9	20.09	25.37	17.79	118.88	339.79	49.38	63.78	41.6	93.42	33.82	96.81	239.54	176.61	675.8	79.38	126.96
Other cutsite 1359 in LOC_Os02g44360.1
UUGAGCCGCGUCAAUAUCUCU	isomiR_of_osa-miR171i	8.02	7.18	12.84	26.62	37.93	54.05	61.74	29.33	52.35	4.17	7.05	70.74	14.31	51.25	6.05	40.82	23.23	12.18	49.41	2.21	1.38
Other cutsite 2490 in LOC_Os02g44360.1
CAGAGUUCUACAGUCCACGAUCGA	siRNA_3	-	-	-	-	-	-	-	-	-	-	-	-	-	-	-	-	-	18.27	-	-	-
>LOC_Os02g44370.1(cutsite 1537):osa-miR171f-3p
miRNAs and co-regulate siRNAs identified:		wt2003	wt 2007	wt 2011	2h	6h	12h	24h	control	control_rep1	control_rep2	control_rep3	drought rep1	drought rep2	salt rep1	salt rep2	cold rep1	cold rep2	heat	cold+salt	heat+drought	heat +salt
miRNA\siRNA sequence	miRNA\siRNA annotation	GSM1081563	GSM1081564	GSM1081565	GSM1409671	GSM1409672	GSM1409673	GSM1409674	GSM1547539	GSM816687	GSM816688	GSM816689	GSM816690	GSM816691	GSM816692	GSM816693	GSM816694	GSM816695	GSM816696	GSM816697	GSM816698	GSM816699
UGAUUGAGCCGUGCCAAUAUC	osa-miR171b\osa-miR171c-3p\osa-miR171d-3p\osa-miR171e-3p\osa-miR171f-3p	5.15	4.51	12.57	21.48	21.9	20.09	25.37	17.79	118.88	339.79	49.38	63.78	41.6	93.42	33.82	96.81	239.54	176.61	675.8	79.38	126.96
>LOC_Os02g47280.1(cutsite 678):osa-miR396e-5p
miRNAs and co-regulate siRNAs identified:		wt2003	wt 2007	wt 2011	2h	6h	12h	24h	control	control_rep1	control_rep2	control_rep3	drought rep1	drought rep2	salt rep1	salt rep2	cold rep1	cold rep2	heat	cold+salt	heat+drought	heat +salt
miRNA\siRNA sequence	miRNA\siRNA annotation	GSM1081563	GSM1081564	GSM1081565	GSM1409671	GSM1409672	GSM1409673	GSM1409674	GSM1547539	GSM816687	GSM816688	GSM816689	GSM816690	GSM816691	GSM816692	GSM816693	GSM816694	GSM816695	GSM816696	GSM816697	GSM816698	GSM816699
UCCACAGGCUUUCUUGAACUG	osa-miR396e-5p	5243.73	5669.3	5474.81	425.67	480.07	758.43	898.5	296.1	880.96	27.1	77.06	763.09	1213.49	850.91	144.18	1039.25	47.22	56.84	655.45	308.71	73.14
UCCACAGGCUUUCUUGACCUG	isomiR_of_osa-miR396e\osa-miR396f_2	0.68	0.95	1.09	-	0.11	1.7	0.11	37.7	1.18	-	-	6.38	2.24	3.74	-	2.53	0.38	-	-	-	-
UCCACAGGCUUUCUUGAACUGUGA	isomiR_of_osa-miR396e\osa-miR396f_1	-	-	-	0.3	0.64	0.47	0.32	0.19	0.39	-	18.99	-	2.68	-	2.14	0.72	0.38	8.12	1.45	-	-
UCCACAGGCUUUCUUGAAC	isomiR_of_osa-miR396e\osa-miR396f\osa-miR396g\osa-miR396h\osa-miR396d	56.81	58.7	55.75	16.26	23.61	24.15	28.86	3.37	49.6	2.08	14.65	37.69	34.89	37.37	21.36	25.29	11.81	4.06	29.07	4.41	8.28
>LOC_Os02g47280.2(cutsite 581):osa-miR396e-5p
miRNAs and co-regulate siRNAs identified:		wt2003	wt 2007	wt 2011	2h	6h	12h	24h	control	control_rep1	control_rep2	control_rep3	drought rep1	drought rep2	salt rep1	salt rep2	cold rep1	cold rep2	heat	cold+salt	heat+drought	heat +salt
miRNA\siRNA sequence	miRNA\siRNA annotation	GSM1081563	GSM1081564	GSM1081565	GSM1409671	GSM1409672	GSM1409673	GSM1409674	GSM1547539	GSM816687	GSM816688	GSM816689	GSM816690	GSM816691	GSM816692	GSM816693	GSM816694	GSM816695	GSM816696	GSM816697	GSM816698	GSM816699
UCCACAGGCUUUCUUGAACUG	osa-miR396e-5p	5243.73	5669.3	5474.81	425.67	480.07	758.43	898.5	296.1	880.96	27.1	77.06	763.09	1213.49	850.91	144.18	1039.25	47.22	56.84	655.45	308.71	73.14
UCCACAGGCUUUCUUGACCUG	isomiR_of_osa-miR396e\osa-miR396f_2	0.68	0.95	1.09	-	0.11	1.7	0.11	37.7	1.18	-	-	6.38	2.24	3.74	-	2.53	0.38	-	-	-	-
UCCACAGGCUUUCUUGAACUGUGA	isomiR_of_osa-miR396e\osa-miR396f_1	-	-	-	0.3	0.64	0.47	0.32	0.19	0.39	-	18.99	-	2.68	-	2.14	0.72	0.38	8.12	1.45	-	-
UCCACAGGCUUUCUUGAAC	isomiR_of_osa-miR396e\osa-miR396f\osa-miR396g\osa-miR396h\osa-miR396d	56.81	58.7	55.75	16.26	23.61	24.15	28.86	3.37	49.6	2.08	14.65	37.69	34.89	37.37	21.36	25.29	11.81	4.06	29.07	4.41	8.28
>LOC_Os02g49670.1(cutsite 2826):osa-miR166h-3p,osa-miR166j-3p,osa-miR166l-3p
miRNAs and co-regulate siRNAs identified:		wt2003	wt 2007	wt 2011	2h	6h	12h	24h	control	control_rep1	control_rep2	control_rep3	drought rep1	drought rep2	salt rep1	salt rep2	cold rep1	cold rep2	heat	cold+salt	heat+drought	heat +salt
miRNA\siRNA sequence	miRNA\siRNA annotation	GSM1081563	GSM1081564	GSM1081565	GSM1409671	GSM1409672	GSM1409673	GSM1409674	GSM1547539	GSM816687	GSM816688	GSM816689	GSM816690	GSM816691	GSM816692	GSM816693	GSM816694	GSM816695	GSM816696	GSM816697	GSM816698	GSM816699
UCUCGGACCAGGCUUCAUUCC	isomiR_of_osa-miR166a\osa-miR166b\osa-miR166d\osa-miR166f\osa-miR166g	9489.98	9559.72	7429.51	62.61	69.77	92.54	116.61	302.64	264.13	204.29	824.82	666.26	446.84	379.01	1215.37	460.2	1240.34	203.01	393.85	132.3	274.62
UUCGGACCAGGCUUCAUUCCC	isomiR_of_osa-miR166c\osa-miR166j	8966.72	9287.3	7155.61	190.11	197.67	258.56	287.13	1472.7	165.72	70.88	238.22	431.99	156.1	175.63	293.34	242.02	209.45	50.75	159.87	33.08	81.42
UCGGACCAGGCUUCAUUCCCC	osa-miR166a-3p\osa-miR166b-3p\osa-miR166c-3p\osa-miR166d-3p\osa-miR166f\osa-miR166j-3p	8228.65	7346.54	5607.28	1622.91	2052.77	2263.77	2192.18	12670.7	4507.92	373.15	3904.87	9408.2	1477.83	5749.79	4851.86	7637.41	2553.04	1766.15	8074.68	507.17	956.32
UCGGACCAGGCUUCAUUCCUC	osa-miR166g-3p\osa-miR166h-3p	127.24	159.81	149.56	110.41	120.63	161.78	160.9	981.19	690.44	47.95	607.76	1697.82	275.53	901.62	856.88	992.65	371.68	243.61	1001.34	83.79	129.72
UCGGACCAGGCUUCAAUCCCU	osa-miR166k-3p\osa-miR166l-3p	549.14	423.57	376.46	57.32	67.1	89.9	92.5	1007.35	362.93	43.78	717.92	804.84	343.07	498.59	913.84	559.54	445.18	292.33	1139.41	57.33	129.72
UCGGACCAGGCUUCCUUCCCC	isomiR_of_osa-miR166a-3p\osa-miR166b-3p\osa-miR166c-3p\osa-miR166d-3p\osa-miR166f\osa-miR166j-3p	2	1.78	1.57	35.47	87.4	79.05	55.29	2.5	74.4	31.27	267.52	632.05	79.62	325.1	519.4	171.58	437.95	87.29	331.36	39.69	55.2
>LOC_Os02g49840.2(cutsite 624):osa-miR444e
miRNAs and co-regulate siRNAs identified:		wt2003	wt 2007	wt 2011	2h	6h	12h	24h	control	control_rep1	control_rep2	control_rep3	drought rep1	drought rep2	salt rep1	salt rep2	cold rep1	cold rep2	heat	cold+salt	heat+drought	heat +salt
miRNA\siRNA sequence	miRNA\siRNA annotation	GSM1081563	GSM1081564	GSM1081565	GSM1409671	GSM1409672	GSM1409673	GSM1409674	GSM1547539	GSM816687	GSM816688	GSM816689	GSM816690	GSM816691	GSM816692	GSM816693	GSM816694	GSM816695	GSM816696	GSM816697	GSM816698	GSM816699
UGCAGUUGUUGUCUCAAGCUU	osa-miR444b.2\osa-miR444c.2	111.75	100.87	120.93	145.72	172.45	182.91	189.76	490.26	1393.08	54.2	93.88	905.74	42.04	874.4	99.32	853.22	7.62	87.29	414.2	8.82	51.06
UGCAGUUGCUGCCUCAAGCUU	osa-miR444a-3p.2\osa-miR444d.2\osa-miR444e	20.82	21.41	23.16	19.81	29.28	23.58	26.85	68.86	121.63	187.62	122.1	122.35	51.89	147.33	160.55	125.35	12.19	89.32	338.62	13.23	41.4
>LOC_Os02g49840.3(cutsite 624):osa-miR444c.2,osa-miR444e
miRNAs and co-regulate siRNAs identified:		wt2003	wt 2007	wt 2011	2h	6h	12h	24h	control	control_rep1	control_rep2	control_rep3	drought rep1	drought rep2	salt rep1	salt rep2	cold rep1	cold rep2	heat	cold+salt	heat+drought	heat +salt
miRNA\siRNA sequence	miRNA\siRNA annotation	GSM1081563	GSM1081564	GSM1081565	GSM1409671	GSM1409672	GSM1409673	GSM1409674	GSM1547539	GSM816687	GSM816688	GSM816689	GSM816690	GSM816691	GSM816692	GSM816693	GSM816694	GSM816695	GSM816696	GSM816697	GSM816698	GSM816699
UGCAGUUGUUGUCUCAAGCUU	osa-miR444b.2\osa-miR444c.2	111.75	100.87	120.93	145.72	172.45	182.91	189.76	490.26	1393.08	54.2	93.88	905.74	42.04	874.4	99.32	853.22	7.62	87.29	414.2	8.82	51.06
UGCAGUUGCUGCCUCAAGCUU	osa-miR444a-3p.2\osa-miR444d.2\osa-miR444e	20.82	21.41	23.16	19.81	29.28	23.58	26.85	68.86	121.63	187.62	122.1	122.35	51.89	147.33	160.55	125.35	12.19	89.32	338.62	13.23	41.4
>LOC_Os02g49840.4(cutsite 624):osa-miR444c.2,osa-miR444e
miRNAs and co-regulate siRNAs identified:
miRNA\siRNA sequence	miRNA\siRNA annotation	GSM1081563	GSM1081564	GSM1081565	GSM1409671	GSM1409672	GSM1409673	GSM1409674	GSM1547539	GSM816687	GSM816688	GSM816689	GSM816690	GSM816691	GSM816692	GSM816693	GSM816694	GSM816695	GSM816696	GSM816697	GSM816698	GSM816699
UGCAGUUGUUGUCUCAAGCUU	osa-miR444b.2\osa-miR444c.2	111.75	100.87	120.93	145.72	172.45	182.91	189.76	490.26	1393.08	54.2	93.88	905.74	42.04	874.4	99.32	853.22	7.62	87.29	414.2	8.82	51.06
UGCAGUUGCUGCCUCAAGCUU	osa-miR444a-3p.2\osa-miR444d.2\osa-miR444e	20.82	21.41	23.16	19.81	29.28	23.58	26.85	68.86	121.63	187.62	122.1	122.35	51.89	147.33	160.55	125.35	12.19	89.32	338.62	13.23	41.4
>LOC_Os02g53620.1(cutsite 999):osa-miR169a,osa-miR169c,osa-miR169g,osa-miR169m,osa-miR169o
miRNAs and co-regulate siRNAs identified:		wt2003	wt 2007	wt 2011	2h	6h	12h	24h	control	control_rep1	control_rep2	control_rep3	drought rep1	drought rep2	salt rep1	salt rep2	cold rep1	cold rep2	heat	cold+salt	heat+drought	heat +salt
miRNA\siRNA sequence	miRNA\siRNA annotation	GSM1081563	GSM1081564	GSM1081565	GSM1409671	GSM1409672	GSM1409673	GSM1409674	GSM1547539	GSM816687	GSM816688	GSM816689	GSM816690	GSM816691	GSM816692	GSM816693	GSM816694	GSM816695	GSM816696	GSM816697	GSM816698	GSM816699
UAGCCAAGGAUGACUUGCCUG	osa-miR169h\osa-miR169i-5p.1\osa-miR169j\osa-miR169k\osa-miR169l\osa-miR169m	14.4	18.32	26.78	34.48	11.75	24.71	37.85	6.64	44.09	527.41	612.65	26.09	853.42	30.43	389.1	26.01	540.01	318.72	170.04	211.69	118.68
CAGCCAAGGAUGACUUGCCGA	osa-miR169a	0.82	1.01	1.09	105.64	21.48	50.37	54.13	1.15	10.23	35.44	29.85	11.02	40.26	13.35	81.17	10.48	41.13	8.12	106.09	4.41	33.12
CAGCCAAGGAUGACUUGCCGG	osa-miR169b\osa-miR169c	0.27	0.06	0.82	18.6	7.91	18.11	33.62	27.79	41.73	60.45	43.41	49.87	81.85	69.93	60.88	29.98	69.31	44.66	962.1	19.85	46.92
UAGCCAAGGAUGACUUGCCUA	osa-miR169f.1\osa-miR169g	1.09	1.25	3.83	1.81	1.18	1.23	2.01	0.96	1.57	166.77	59.69	2.32	184.73	3.74	175.15	0.72	118.82	32.48	152.6	28.67	44.16
UAGCCAAGAAUGACUUGCCUA	osa-miR169n\osa-miR169o	3.37	2.61	5.12	7.41	1.82	5.19	5.71	2.12	2.36	22.93	30.93	2.9	130.16	4.8	71.2	2.53	124.53	6.09	20.35	8.82	15.18
AGCCAAGGAUGACUUGCCGGC	isomiR_of_osa-miR169c\osa-miR169e	0.68	1.19	1.16	1.21	0.43	0.85	0.32	1.83	3.94	10.42	2.17	1.74	2.24	0.53	2.49	1.44	3.05	2.03	126.44	-	1.38
UAGCCAAGAAUGGCUUGCCUAUC	isomiR_of_osa-miR1430	2.41	2.49	4.51	5.37	0.21	2.55	0.11	1.25	1.97	33.35	8.14	-	4.47	1.6	16.38	5.06	29.7	14.21	33.43	-	12.42
>LOC_Os03g01890.1(cutsite 1100):osa-miR166h-3p,osa-miR166j-3p,osa-miR166l-3p
miRNAs and co-regulate siRNAs identified:		wt2003	wt 2007	wt 2011	2h	6h	12h	24h	control	control_rep1	control_rep2	control_rep3	drought rep1	drought rep2	salt rep1	salt rep2	cold rep1	cold rep2	heat	cold+salt	heat+drought	heat +salt
miRNA\siRNA sequence	miRNA\siRNA annotation	GSM1081563	GSM1081564	GSM1081565	GSM1409671	GSM1409672	GSM1409673	GSM1409674	GSM1547539	GSM816687	GSM816688	GSM816689	GSM816690	GSM816691	GSM816692	GSM816693	GSM816694	GSM816695	GSM816696	GSM816697	GSM816698	GSM816699
UCUCGGACCAGGCUUCAUUCC	isomiR_of_osa-miR166a\osa-miR166b\osa-miR166d\osa-miR166f\osa-miR166g	9489.98	9559.72	7429.51	62.61	69.77	92.54	116.61	302.64	264.13	204.29	824.82	666.26	446.84	379.01	1215.37	460.2	1240.34	203.01	393.85	132.3	274.62
UUCGGACCAGGCUUCAUUCCC	isomiR_of_osa-miR166c\osa-miR166j	8966.72	9287.3	7155.61	190.11	197.67	258.56	287.13	1472.7	165.72	70.88	238.22	431.99	156.1	175.63	293.34	242.02	209.45	50.75	159.87	33.08	81.42
UCGGACCAGGCUUCAUUCCCC	osa-miR166a-3p\osa-miR166b-3p\osa-miR166c-3p\osa-miR166d-3p\osa-miR166f\osa-miR166j-3p	8228.65	7346.54	5607.28	1622.91	2052.77	2263.77	2192.18	12670.7	4507.92	373.15	3904.87	9408.2	1477.83	5749.79	4851.86	7637.41	2553.04	1766.15	8074.68	507.17	956.32
UCGGACCAGGCUUCAUUCCUC	osa-miR166g-3p\osa-miR166h-3p	127.24	159.81	149.56	110.41	120.63	161.78	160.9	981.19	690.44	47.95	607.76	1697.82	275.53	901.62	856.88	992.65	371.68	243.61	1001.34	83.79	129.72
UCGGACCAGGCUUCAAUCCCU	osa-miR166k-3p\osa-miR166l-3p	549.14	423.57	376.46	57.32	67.1	89.9	92.5	1007.35	362.93	43.78	717.92	804.84	343.07	498.59	913.84	559.54	445.18	292.33	1139.41	57.33	129.72
UCGGACCAGGCUUCCUUCCCC	isomiR_of_osa-miR166a-3p\osa-miR166b-3p\osa-miR166c-3p\osa-miR166d-3p\osa-miR166f\osa-miR166j-3p	2	1.78	1.57	35.47	87.4	79.05	55.29	2.5	74.4	31.27	267.52	632.05	79.62	325.1	519.4	171.58	437.95	87.29	331.36	39.69	55.2
>LOC_Os03g01890.2(cutsite 1100):osa-miR166h-3p,osa-miR166j-3p,osa-miR166l-3p
miRNAs and co-regulate siRNAs identified:		wt2003	wt 2007	wt 2011	2h	6h	12h	24h	control	control_rep1	control_rep2	control_rep3	drought rep1	drought rep2	salt rep1	salt rep2	cold rep1	cold rep2	heat	cold+salt	heat+drought	heat +salt
miRNA\siRNA sequence	miRNA\siRNA annotation	GSM1081563	GSM1081564	GSM1081565	GSM1409671	GSM1409672	GSM1409673	GSM1409674	GSM1547539	GSM816687	GSM816688	GSM816689	GSM816690	GSM816691	GSM816692	GSM816693	GSM816694	GSM816695	GSM816696	GSM816697	GSM816698	GSM816699
UCUCGGACCAGGCUUCAUUCC	isomiR_of_osa-miR166a\osa-miR166b\osa-miR166d\osa-miR166f\osa-miR166g	9489.98	9559.72	7429.51	62.61	69.77	92.54	116.61	302.64	264.13	204.29	824.82	666.26	446.84	379.01	1215.37	460.2	1240.34	203.01	393.85	132.3	274.62
UUCGGACCAGGCUUCAUUCCC	isomiR_of_osa-miR166c\osa-miR166j	8966.72	9287.3	7155.61	190.11	197.67	258.56	287.13	1472.7	165.72	70.88	238.22	431.99	156.1	175.63	293.34	242.02	209.45	50.75	159.87	33.08	81.42
UCGGACCAGGCUUCAUUCCCC	osa-miR166a-3p\osa-miR166b-3p\osa-miR166c-3p\osa-miR166d-3p\osa-miR166f\osa-miR166j-3p	8228.65	7346.54	5607.28	1622.91	2052.77	2263.77	2192.18	12670.7	4507.92	373.15	3904.87	9408.2	1477.83	5749.79	4851.86	7637.41	2553.04	1766.15	8074.68	507.17	956.32
UCGGACCAGGCUUCAUUCCUC	osa-miR166g-3p\osa-miR166h-3p	127.24	159.81	149.56	110.41	120.63	161.78	160.9	981.19	690.44	47.95	607.76	1697.82	275.53	901.62	856.88	992.65	371.68	243.61	1001.34	83.79	129.72
UCGGACCAGGCUUCAAUCCCU	osa-miR166k-3p\osa-miR166l-3p	549.14	423.57	376.46	57.32	67.1	89.9	92.5	1007.35	362.93	43.78	717.92	804.84	343.07	498.59	913.84	559.54	445.18	292.33	1139.41	57.33	129.72
UCGGACCAGGCUUCCUUCCCC	isomiR_of_osa-miR166a-3p\osa-miR166b-3p\osa-miR166c-3p\osa-miR166d-3p\osa-miR166f\osa-miR166j-3p	2	1.78	1.57	35.47	87.4	79.05	55.29	2.5	74.4	31.27	267.52	632.05	79.62	325.1	519.4	171.58	437.95	87.29	331.36	39.69	55.2
>LOC_Os03g02010.4(cutsite 315):osa-miR820c
miRNAs and co-regulate siRNAs identified:		wt2003	wt 2007	wt 2011	2h	6h	12h	24h	control	control_rep1	control_rep2	control_rep3	drought rep1	drought rep2	salt rep1	salt rep2	cold rep1	cold rep2	heat	cold+salt	heat+drought	heat +salt
miRNA\siRNA sequence	miRNA\siRNA annotation	GSM1081563	GSM1081564	GSM1081565	GSM1409671	GSM1409672	GSM1409673	GSM1409674	GSM1547539	GSM816687	GSM816688	GSM816689	GSM816690	GSM816691	GSM816692	GSM816693	GSM816694	GSM816695	GSM816696	GSM816697	GSM816698	GSM816699
UCGGCCUCGUGGAUGGACCAGG	isomiR_of_osa-miR820a\osa-miR820b\osa-miR820c_1	18.27	13.34	20.77	4.08	2.46	5	1.9	10.77	40.94	14.59	53.72	29.57	33.99	26.69	64.79	30.7	89.87	4.06	61.04	2.21	-
UCGGCCUCGUGGAUGGACCAGGAG	isomiR_of_osa-miR820a\osa-miR820b\osa-miR820c_2	10.61	7.65	10.52	235.26	138.48	215.26	65.33	702.5	633.36	239.73	1670.8	110.17	1180.84	112.1	1402.62	686.33	942.16	367.44	1909.67	101.43	125.58
UCGGCCUCGUGGAUGGACCAGGA	isomiR_of_osa-miR820a\osa-miR820b\osa-miR820c_3	3.28	4.57	3.48	24.88	12.18	40.75	11.42	55.3	92.9	37.52	169.31	60.31	104.67	61.39	196.15	102.95	239.54	22.33	249.97	8.82	9.66
UCGGCCUCGUGGAUGGACCAGGGG	isomiR_of_osa-miR820a\osa-miR820b\osa-miR820c_4	-	-	0.07	0.53	0.11	0.38	0.11	0.19	33.46	27.1	8.14	33.63	4.92	30.43	12.1	38.65	7.24	42.63	130.8	22.05	15.18
UCGGCCUCGUGGAUGGACCAGGCG	siRNA_4	-	-	-	0.3	-	0.28	-	-	22.83	27.1	33.1	9.86	19.23	3.74	27.41	34.32	23.61	22.33	74.12	4.41	8.28
UCGGCCUCGUGGAUGGACCCGGAG	siRNA_5	-	-	-	2.04	4.49	5	0.11	-	24.8	25.02	49.92	14.5	46.52	6.94	79.74	33.96	59.03	18.27	95.92	15.44	2.76
UCGGCCUCGUGGAUGGGCCAGGGG	siRNA_6	-	-	-	0.08	-	-	-	-	3.94	-	0.54	13.92	0.45	5.34	1.78	7.59	2.28	4.06	13.08	2.21	-
UCGGCCUCGUGGAUGGACCAG	osa-miR820a\osa-miR820b\osa-miR820c	1.32	1.13	2.73	5.37	3.42	6.04	4.02	11.25	25.98	4.17	33.1	13.92	16.1	23.49	33.11	17.7	44.94	2.03	15.99	2.21	2.76
UCGGCCUCGUGGAUGGACCAGGG	isomiR_of_osa-miR820a\osa-miR820b\osa-miR820c_5	-	0.3	-	-	-	0.09	-	-	3.54	2.08	1.09	12.18	0.45	14.95	2.49	4.7	0.76	2.03	8.72	-	-
UCGGCCUCGUGGAUGGGCCAGGAG	siRNA_7	-	-	-	0.6	0.21	0.38	1.59	1.54	19.68	8.34	5.97	11.02	2.68	5.87	8.9	21.31	3.05	10.15	34.88	2.21	1.38
>LOC_Os03g02970.1(cutsite 2988):osa-miR162a,osa-miR162b
miRNAs and co-regulate siRNAs identified:		wt2003	wt 2007	wt 2011	2h	6h	12h	24h	control	control_rep1	control_rep2	control_rep3	drought rep1	drought rep2	salt rep1	salt rep2	cold rep1	cold rep2	heat	cold+salt	heat+drought	heat +salt
miRNA\siRNA sequence	miRNA\siRNA annotation	GSM1081563	GSM1081564	GSM1081565	GSM1409671	GSM1409672	GSM1409673	GSM1409674	GSM1547539	GSM816687	GSM816688	GSM816689	GSM816690	GSM816691	GSM816692	GSM816693	GSM816694	GSM816695	GSM816696	GSM816697	GSM816698	GSM816699
UCGAUAAACCUCUGCAUCCAG	osa-miR162a	127.06	170.07	151.33	146.71	187.84	274.79	343.69	37.7	93.29	-	18.45	151.34	24.6	111.57	24.21	122.46	52.55	-	-	-	-
UCGAUAAGCCUCUGCAUCCAG	osa-miR162b	4.01	8.36	7.99	13.69	20.62	25	32.35	18.56	12.99	-	3.26	22.03	2.24	15.48	3.56	13.73	19.42	-	-	-	-
>LOC_Os03g07880.1(cutsite 855):osa-miR169a,osa-miR169c,osa-miR169g,osa-miR169m
miRNAs and co-regulate siRNAs identified:		wt2003	wt 2007	wt 2011	2h	6h	12h	24h	control	control_rep1	control_rep2	control_rep3	drought rep1	drought rep2	salt rep1	salt rep2	cold rep1	cold rep2	heat	cold+salt	heat+drought	heat +salt
miRNA\siRNA sequence	miRNA\siRNA annotation	GSM1081563	GSM1081564	GSM1081565	GSM1409671	GSM1409672	GSM1409673	GSM1409674	GSM1547539	GSM816687	GSM816688	GSM816689	GSM816690	GSM816691	GSM816692	GSM816693	GSM816694	GSM816695	GSM816696	GSM816697	GSM816698	GSM816699
UAGCCAAGGAUGACUUGCCUG	osa-miR169h\osa-miR169i-5p.1\osa-miR169j\osa-miR169k\osa-miR169l\osa-miR169m	14.4	18.32	26.78	34.48	11.75	24.71	37.85	6.64	44.09	527.41	612.65	26.09	853.42	30.43	389.1	26.01	540.01	318.72	170.04	211.69	118.68
CAGCCAAGGAUGACUUGCCGA	osa-miR169a	0.82	1.01	1.09	105.64	21.48	50.37	54.13	1.15	10.23	35.44	29.85	11.02	40.26	13.35	81.17	10.48	41.13	8.12	106.09	4.41	33.12
CAGCCAAGGAUGACUUGCCGG	osa-miR169b\osa-miR169c	0.27	0.06	0.82	18.6	7.91	18.11	33.62	27.79	41.73	60.45	43.41	49.87	81.85	69.93	60.88	29.98	69.31	44.66	962.1	19.85	46.92
UAGCCAAGGAUGACUUGCCUA	osa-miR169f.1\osa-miR169g	1.09	1.25	3.83	1.81	1.18	1.23	2.01	0.96	1.57	166.77	59.69	2.32	184.73	3.74	175.15	0.72	118.82	32.48	152.6	28.67	44.16
UAGCCAAGAAUGACUUGCCUA	osa-miR169n\osa-miR169o	3.37	2.61	5.12	7.41	1.82	5.19	5.71	2.12	2.36	22.93	30.93	2.9	130.16	4.8	71.2	2.53	124.53	6.09	20.35	8.82	15.18
AGCCAAGGAUGACUUGCCGGC	isomiR_of_osa-miR169c\osa-miR169e	0.68	1.19	1.16	1.21	0.43	0.85	0.32	1.83	3.94	10.42	2.17	1.74	2.24	0.53	2.49	1.44	3.05	2.03	126.44	-	1.38
>LOC_Os03g07880.2(cutsite 1004):osa-miR169a,osa-miR169c,osa-miR169g,osa-miR169m
miRNAs and co-regulate siRNAs identified:		wt2003	wt 2007	wt 2011	2h	6h	12h	24h	control	control_rep1	control_rep2	control_rep3	drought rep1	drought rep2	salt rep1	salt rep2	cold rep1	cold rep2	heat	cold+salt	heat+drought	heat +salt
miRNA\siRNA sequence	miRNA\siRNA annotation	GSM1081563	GSM1081564	GSM1081565	GSM1409671	GSM1409672	GSM1409673	GSM1409674	GSM1547539	GSM816687	GSM816688	GSM816689	GSM816690	GSM816691	GSM816692	GSM816693	GSM816694	GSM816695	GSM816696	GSM816697	GSM816698	GSM816699
UAGCCAAGGAUGACUUGCCUG	osa-miR169h\osa-miR169i-5p.1\osa-miR169j\osa-miR169k\osa-miR169l\osa-miR169m	14.4	18.32	26.78	34.48	11.75	24.71	37.85	6.64	44.09	527.41	612.65	26.09	853.42	30.43	389.1	26.01	540.01	318.72	170.04	211.69	118.68
CAGCCAAGGAUGACUUGCCGA	osa-miR169a	0.82	1.01	1.09	105.64	21.48	50.37	54.13	1.15	10.23	35.44	29.85	11.02	40.26	13.35	81.17	10.48	41.13	8.12	106.09	4.41	33.12
CAGCCAAGGAUGACUUGCCGG	osa-miR169b\osa-miR169c	0.27	0.06	0.82	18.6	7.91	18.11	33.62	27.79	41.73	60.45	43.41	49.87	81.85	69.93	60.88	29.98	69.31	44.66	962.1	19.85	46.92
UAGCCAAGGAUGACUUGCCUA	osa-miR169f.1\osa-miR169g	1.09	1.25	3.83	1.81	1.18	1.23	2.01	0.96	1.57	166.77	59.69	2.32	184.73	3.74	175.15	0.72	118.82	32.48	152.6	28.67	44.16
UAGCCAAGAAUGACUUGCCUA	osa-miR169n\osa-miR169o	3.37	2.61	5.12	7.41	1.82	5.19	5.71	2.12	2.36	22.93	30.93	2.9	130.16	4.8	71.2	2.53	124.53	6.09	20.35	8.82	15.18
AGCCAAGGAUGACUUGCCGGC	isomiR_of_osa-miR169c\osa-miR169e	0.68	1.19	1.16	1.21	0.43	0.85	0.32	1.83	3.94	10.42	2.17	1.74	2.24	0.53	2.49	1.44	3.05	2.03	126.44	-	1.38
>LOC_Os03g07880.3(cutsite 767):osa-miR169a,osa-miR169c,osa-miR169g,osa-miR169m
miRNAs and co-regulate siRNAs identified:		wt2003	wt 2007	wt 2011	2h	6h	12h	24h	control	control_rep1	control_rep2	control_rep3	drought rep1	drought rep2	salt rep1	salt rep2	cold rep1	cold rep2	heat	cold+salt	heat+drought	heat +salt
miRNA\siRNA sequence	miRNA\siRNA annotation	GSM1081563	GSM1081564	GSM1081565	GSM1409671	GSM1409672	GSM1409673	GSM1409674	GSM1547539	GSM816687	GSM816688	GSM816689	GSM816690	GSM816691	GSM816692	GSM816693	GSM816694	GSM816695	GSM816696	GSM816697	GSM816698	GSM816699
UAGCCAAGGAUGACUUGCCUG	osa-miR169h\osa-miR169i-5p.1\osa-miR169j\osa-miR169k\osa-miR169l\osa-miR169m	14.4	18.32	26.78	34.48	11.75	24.71	37.85	6.64	44.09	527.41	612.65	26.09	853.42	30.43	389.1	26.01	540.01	318.72	170.04	211.69	118.68
CAGCCAAGGAUGACUUGCCGA	osa-miR169a	0.82	1.01	1.09	105.64	21.48	50.37	54.13	1.15	10.23	35.44	29.85	11.02	40.26	13.35	81.17	10.48	41.13	8.12	106.09	4.41	33.12
CAGCCAAGGAUGACUUGCCGG	osa-miR169b\osa-miR169c	0.27	0.06	0.82	18.6	7.91	18.11	33.62	27.79	41.73	60.45	43.41	49.87	81.85	69.93	60.88	29.98	69.31	44.66	962.1	19.85	46.92
UAGCCAAGGAUGACUUGCCUA	osa-miR169f.1\osa-miR169g	1.09	1.25	3.83	1.81	1.18	1.23	2.01	0.96	1.57	166.77	59.69	2.32	184.73	3.74	175.15	0.72	118.82	32.48	152.6	28.67	44.16
UAGCCAAGAAUGACUUGCCUA	osa-miR169n\osa-miR169o	3.37	2.61	5.12	7.41	1.82	5.19	5.71	2.12	2.36	22.93	30.93	2.9	130.16	4.8	71.2	2.53	124.53	6.09	20.35	8.82	15.18
AGCCAAGGAUGACUUGCCGGC	isomiR_of_osa-miR169c\osa-miR169e	0.68	1.19	1.16	1.21	0.43	0.85	0.32	1.83	3.94	10.42	2.17	1.74	2.24	0.53	2.49	1.44	3.05	2.03	126.44	-	1.38
>LOC_Os03g29760.1(cutsite 1295):osa-miR169a,osa-miR169c,osa-miR169g,osa-miR169m
miRNAs and co-regulate siRNAs identified:		wt2003	wt 2007	wt 2011	2h	6h	12h	24h	control	control_rep1	control_rep2	control_rep3	drought rep1	drought rep2	salt rep1	salt rep2	cold rep1	cold rep2	heat	cold+salt	heat+drought	heat +salt
miRNA\siRNA sequence	miRNA\siRNA annotation	GSM1081563	GSM1081564	GSM1081565	GSM1409671	GSM1409672	GSM1409673	GSM1409674	GSM1547539	GSM816687	GSM816688	GSM816689	GSM816690	GSM816691	GSM816692	GSM816693	GSM816694	GSM816695	GSM816696	GSM816697	GSM816698	GSM816699
UAGCCAAGGAUGACUUGCCUG	osa-miR169h\osa-miR169i-5p.1\osa-miR169j\osa-miR169k\osa-miR169l\osa-miR169m	14.4	18.32	26.78	34.48	11.75	24.71	37.85	6.64	44.09	527.41	612.65	26.09	853.42	30.43	389.1	26.01	540.01	318.72	170.04	211.69	118.68
CAGCCAAGGAUGACUUGCCGA	osa-miR169a	0.82	1.01	1.09	105.64	21.48	50.37	54.13	1.15	10.23	35.44	29.85	11.02	40.26	13.35	81.17	10.48	41.13	8.12	106.09	4.41	33.12
CAGCCAAGGAUGACUUGCCGG	osa-miR169b\osa-miR169c	0.27	0.06	0.82	18.6	7.91	18.11	33.62	27.79	41.73	60.45	43.41	49.87	81.85	69.93	60.88	29.98	69.31	44.66	962.1	19.85	46.92
UAGCCAAGGAUGACUUGCCUA	osa-miR169f.1\osa-miR169g	1.09	1.25	3.83	1.81	1.18	1.23	2.01	0.96	1.57	166.77	59.69	2.32	184.73	3.74	175.15	0.72	118.82	32.48	152.6	28.67	44.16
UAGCCAAGAAUGACUUGCCUA	osa-miR169n\osa-miR169o	3.37	2.61	5.12	7.41	1.82	5.19	5.71	2.12	2.36	22.93	30.93	2.9	130.16	4.8	71.2	2.53	124.53	6.09	20.35	8.82	15.18
AGCCAAGGAUGACUUGCCGGC	isomiR_of_osa-miR169c\osa-miR169e	0.68	1.19	1.16	1.21	0.43	0.85	0.32	1.83	3.94	10.42	2.17	1.74	2.24	0.53	2.49	1.44	3.05	2.03	126.44	-	1.38
>LOC_Os03g29760.2(cutsite 1375):osa-miR169a,osa-miR169c,osa-miR169g,osa-miR169m
miRNAs and co-regulate siRNAs identified:		wt2003	wt 2007	wt 2011	2h	6h	12h	24h	control	control_rep1	control_rep2	control_rep3	drought rep1	drought rep2	salt rep1	salt rep2	cold rep1	cold rep2	heat	cold+salt	heat+drought	heat +salt
miRNA\siRNA sequence	miRNA\siRNA annotation	GSM1081563	GSM1081564	GSM1081565	GSM1409671	GSM1409672	GSM1409673	GSM1409674	GSM1547539	GSM816687	GSM816688	GSM816689	GSM816690	GSM816691	GSM816692	GSM816693	GSM816694	GSM816695	GSM816696	GSM816697	GSM816698	GSM816699
UAGCCAAGGAUGACUUGCCUG	osa-miR169h\osa-miR169i-5p.1\osa-miR169j\osa-miR169k\osa-miR169l\osa-miR169m	14.4	18.32	26.78	34.48	11.75	24.71	37.85	6.64	44.09	527.41	612.65	26.09	853.42	30.43	389.1	26.01	540.01	318.72	170.04	211.69	118.68
CAGCCAAGGAUGACUUGCCGA	osa-miR169a	0.82	1.01	1.09	105.64	21.48	50.37	54.13	1.15	10.23	35.44	29.85	11.02	40.26	13.35	81.17	10.48	41.13	8.12	106.09	4.41	33.12
CAGCCAAGGAUGACUUGCCGG	osa-miR169b\osa-miR169c	0.27	0.06	0.82	18.6	7.91	18.11	33.62	27.79	41.73	60.45	43.41	49.87	81.85	69.93	60.88	29.98	69.31	44.66	962.1	19.85	46.92
UAGCCAAGGAUGACUUGCCUA	osa-miR169f.1\osa-miR169g	1.09	1.25	3.83	1.81	1.18	1.23	2.01	0.96	1.57	166.77	59.69	2.32	184.73	3.74	175.15	0.72	118.82	32.48	152.6	28.67	44.16
UAGCCAAGAAUGACUUGCCUA	osa-miR169n\osa-miR169o	3.37	2.61	5.12	7.41	1.82	5.19	5.71	2.12	2.36	22.93	30.93	2.9	130.16	4.8	71.2	2.53	124.53	6.09	20.35	8.82	15.18
AGCCAAGGAUGACUUGCCGGC	isomiR_of_osa-miR169c\osa-miR169e	0.68	1.19	1.16	1.21	0.43	0.85	0.32	1.83	3.94	10.42	2.17	1.74	2.24	0.53	2.49	1.44	3.05	2.03	126.44	-	1.38
>LOC_Os03g29760.3(cutsite 1275):osa-miR169a,osa-miR169c,osa-miR169g,osa-miR169m
miRNAs and co-regulate siRNAs identified:		wt2003	wt 2007	wt 2011	2h	6h	12h	24h	control	control_rep1	control_rep2	control_rep3	drought rep1	drought rep2	salt rep1	salt rep2	cold rep1	cold rep2	heat	cold+salt	heat+drought	heat +salt
miRNA\siRNA sequence	miRNA\siRNA annotation	GSM1081563	GSM1081564	GSM1081565	GSM1409671	GSM1409672	GSM1409673	GSM1409674	GSM1547539	GSM816687	GSM816688	GSM816689	GSM816690	GSM816691	GSM816692	GSM816693	GSM816694	GSM816695	GSM816696	GSM816697	GSM816698	GSM816699
UAGCCAAGGAUGACUUGCCUG	osa-miR169h\osa-miR169i-5p.1\osa-miR169j\osa-miR169k\osa-miR169l\osa-miR169m	14.4	18.32	26.78	34.48	11.75	24.71	37.85	6.64	44.09	527.41	612.65	26.09	853.42	30.43	389.1	26.01	540.01	318.72	170.04	211.69	118.68
CAGCCAAGGAUGACUUGCCGA	osa-miR169a	0.82	1.01	1.09	105.64	21.48	50.37	54.13	1.15	10.23	35.44	29.85	11.02	40.26	13.35	81.17	10.48	41.13	8.12	106.09	4.41	33.12
CAGCCAAGGAUGACUUGCCGG	osa-miR169b\osa-miR169c	0.27	0.06	0.82	18.6	7.91	18.11	33.62	27.79	41.73	60.45	43.41	49.87	81.85	69.93	60.88	29.98	69.31	44.66	962.1	19.85	46.92
UAGCCAAGGAUGACUUGCCUA	osa-miR169f.1\osa-miR169g	1.09	1.25	3.83	1.81	1.18	1.23	2.01	0.96	1.57	166.77	59.69	2.32	184.73	3.74	175.15	0.72	118.82	32.48	152.6	28.67	44.16
UAGCCAAGAAUGACUUGCCUA	osa-miR169n\osa-miR169o	3.37	2.61	5.12	7.41	1.82	5.19	5.71	2.12	2.36	22.93	30.93	2.9	130.16	4.8	71.2	2.53	124.53	6.09	20.35	8.82	15.18
AGCCAAGGAUGACUUGCCGGC	isomiR_of_osa-miR169c\osa-miR169e	0.68	1.19	1.16	1.21	0.43	0.85	0.32	1.83	3.94	10.42	2.17	1.74	2.24	0.53	2.49	1.44	3.05	2.03	126.44	-	1.38
>LOC_Os03g43930.1(cutsite 966):osa-miR166h-3p,osa-miR166j-3p,osa-miR166l-3p
miRNAs and co-regulate siRNAs identified:		wt2003	wt 2007	wt 2011	2h	6h	12h	24h	control	control_rep1	control_rep2	control_rep3	drought rep1	drought rep2	salt rep1	salt rep2	cold rep1	cold rep2	heat	cold+salt	heat+drought	heat +salt
miRNA\siRNA sequence	miRNA\siRNA annotation	GSM1081563	GSM1081564	GSM1081565	GSM1409671	GSM1409672	GSM1409673	GSM1409674	GSM1547539	GSM816687	GSM816688	GSM816689	GSM816690	GSM816691	GSM816692	GSM816693	GSM816694	GSM816695	GSM816696	GSM816697	GSM816698	GSM816699
UCUCGGACCAGGCUUCAUUCC	isomiR_of_osa-miR166a\osa-miR166b\osa-miR166d\osa-miR166f\osa-miR166g	9489.98	9559.72	7429.51	62.61	69.77	92.54	116.61	302.64	264.13	204.29	824.82	666.26	446.84	379.01	1215.37	460.2	1240.34	203.01	393.85	132.3	274.62
UUCGGACCAGGCUUCAUUCCC	isomiR_of_osa-miR166c\osa-miR166j	8966.72	9287.3	7155.61	190.11	197.67	258.56	287.13	1472.7	165.72	70.88	238.22	431.99	156.1	175.63	293.34	242.02	209.45	50.75	159.87	33.08	81.42
UCGGACCAGGCUUCAUUCCCC	osa-miR166a-3p\osa-miR166b-3p\osa-miR166c-3p\osa-miR166d-3p\osa-miR166f\osa-miR166j-3p	8228.65	7346.54	5607.28	1622.91	2052.77	2263.77	2192.18	12670.7	4507.92	373.15	3904.87	9408.2	1477.83	5749.79	4851.86	7637.41	2553.04	1766.15	8074.68	507.17	956.32
UCGGACCAGGCUUCAUUCCUC	osa-miR166g-3p\osa-miR166h-3p	127.24	159.81	149.56	110.41	120.63	161.78	160.9	981.19	690.44	47.95	607.76	1697.82	275.53	901.62	856.88	992.65	371.68	243.61	1001.34	83.79	129.72
UCGGACCAGGCUUCAAUCCCU	osa-miR166k-3p\osa-miR166l-3p	549.14	423.57	376.46	57.32	67.1	89.9	92.5	1007.35	362.93	43.78	717.92	804.84	343.07	498.59	913.84	559.54	445.18	292.33	1139.41	57.33	129.72
UCGGACCAGGCUUCCUUCCCC	isomiR_of_osa-miR166a-3p\osa-miR166b-3p\osa-miR166c-3p\osa-miR166d-3p\osa-miR166f\osa-miR166j-3p	2	1.78	1.57	35.47	87.4	79.05	55.29	2.5	74.4	31.27	267.52	632.05	79.62	325.1	519.4	171.58	437.95	87.29	331.36	39.69	55.2
>LOC_Os03g43930.2(cutsite 966):osa-miR166h-3p,osa-miR166j-3p,osa-miR166l-3p
miRNAs and co-regulate siRNAs identified:		wt2003	wt 2007	wt 2011	2h	6h	12h	24h	control	control_rep1	control_rep2	control_rep3	drought rep1	drought rep2	salt rep1	salt rep2	cold rep1	cold rep2	heat	cold+salt	heat+drought	heat +salt
miRNA\siRNA sequence	miRNA\siRNA annotation	GSM1081563	GSM1081564	GSM1081565	GSM1409671	GSM1409672	GSM1409673	GSM1409674	GSM1547539	GSM816687	GSM816688	GSM816689	GSM816690	GSM816691	GSM816692	GSM816693	GSM816694	GSM816695	GSM816696	GSM816697	GSM816698	GSM816699
UCUCGGACCAGGCUUCAUUCC	isomiR_of_osa-miR166a\osa-miR166b\osa-miR166d\osa-miR166f\osa-miR166g	9489.98	9559.72	7429.51	62.61	69.77	92.54	116.61	302.64	264.13	204.29	824.82	666.26	446.84	379.01	1215.37	460.2	1240.34	203.01	393.85	132.3	274.62
UUCGGACCAGGCUUCAUUCCC	isomiR_of_osa-miR166c\osa-miR166j	8966.72	9287.3	7155.61	190.11	197.67	258.56	287.13	1472.7	165.72	70.88	238.22	431.99	156.1	175.63	293.34	242.02	209.45	50.75	159.87	33.08	81.42
UCGGACCAGGCUUCAUUCCCC	osa-miR166a-3p\osa-miR166b-3p\osa-miR166c-3p\osa-miR166d-3p\osa-miR166f\osa-miR166j-3p	8228.65	7346.54	5607.28	1622.91	2052.77	2263.77	2192.18	12670.7	4507.92	373.15	3904.87	9408.2	1477.83	5749.79	4851.86	7637.41	2553.04	1766.15	8074.68	507.17	956.32
UCGGACCAGGCUUCAUUCCUC	osa-miR166g-3p\osa-miR166h-3p	127.24	159.81	149.56	110.41	120.63	161.78	160.9	981.19	690.44	47.95	607.76	1697.82	275.53	901.62	856.88	992.65	371.68	243.61	1001.34	83.79	129.72
UCGGACCAGGCUUCAAUCCCU	osa-miR166k-3p\osa-miR166l-3p	549.14	423.57	376.46	57.32	67.1	89.9	92.5	1007.35	362.93	43.78	717.92	804.84	343.07	498.59	913.84	559.54	445.18	292.33	1139.41	57.33	129.72
UCGGACCAGGCUUCCUUCCCC	isomiR_of_osa-miR166a-3p\osa-miR166b-3p\osa-miR166c-3p\osa-miR166d-3p\osa-miR166f\osa-miR166j-3p	2	1.78	1.57	35.47	87.4	79.05	55.29	2.5	74.4	31.27	267.52	632.05	79.62	325.1	519.4	171.58	437.95	87.29	331.36	39.69	55.2
>LOC_Os03g44540.1(cutsite 1729):osa-miR169g,osa-miR169m,osa-miR169o
miRNAs and co-regulate siRNAs identified:		wt2003	wt 2007	wt 2011	2h	6h	12h	24h	control	control_rep1	control_rep2	control_rep3	drought rep1	drought rep2	salt rep1	salt rep2	cold rep1	cold rep2	heat	cold+salt	heat+drought	heat +salt
miRNA\siRNA sequence	miRNA\siRNA annotation	GSM1081563	GSM1081564	GSM1081565	GSM1409671	GSM1409672	GSM1409673	GSM1409674	GSM1547539	GSM816687	GSM816688	GSM816689	GSM816690	GSM816691	GSM816692	GSM816693	GSM816694	GSM816695	GSM816696	GSM816697	GSM816698	GSM816699
UAGCCAAGGAUGACUUGCCUG	osa-miR169h\osa-miR169i-5p.1\osa-miR169j\osa-miR169k\osa-miR169l\osa-miR169m	14.4	18.32	26.78	34.48	11.75	24.71	37.85	6.64	44.09	527.41	612.65	26.09	853.42	30.43	389.1	26.01	540.01	318.72	170.04	211.69	118.68
CAGCCAAGGAUGACUUGCCGA	osa-miR169a	0.82	1.01	1.09	105.64	21.48	50.37	54.13	1.15	10.23	35.44	29.85	11.02	40.26	13.35	81.17	10.48	41.13	8.12	106.09	4.41	33.12
CAGCCAAGGAUGACUUGCCGG	osa-miR169b\osa-miR169c	0.27	0.06	0.82	18.6	7.91	18.11	33.62	27.79	41.73	60.45	43.41	49.87	81.85	69.93	60.88	29.98	69.31	44.66	962.1	19.85	46.92
UAGCCAAGGAUGACUUGCCUA	osa-miR169f.1\osa-miR169g	1.09	1.25	3.83	1.81	1.18	1.23	2.01	0.96	1.57	166.77	59.69	2.32	184.73	3.74	175.15	0.72	118.82	32.48	152.6	28.67	44.16
UAGCCAAGAAUGACUUGCCUA	osa-miR169n\osa-miR169o	3.37	2.61	5.12	7.41	1.82	5.19	5.71	2.12	2.36	22.93	30.93	2.9	130.16	4.8	71.2	2.53	124.53	6.09	20.35	8.82	15.18
UAGCCAAGAAUGGCUUGCCUAUC	isomiR_of_osa-miR1430	2.41	2.49	4.51	5.37	0.21	2.55	0.11	1.25	1.97	33.35	8.14	-	4.47	1.6	16.38	5.06	29.7	14.21	33.43	-	12.42
>LOC_Os03g47140.1(cutsite 958):osa-miR396e-5p
miRNAs and co-regulate siRNAs identified:		wt2003	wt 2007	wt 2011	2h	6h	12h	24h	control	control_rep1	control_rep2	control_rep3	drought rep1	drought rep2	salt rep1	salt rep2	cold rep1	cold rep2	heat	cold+salt	heat+drought	heat +salt
miRNA\siRNA sequence	miRNA\siRNA annotation	GSM1081563	GSM1081564	GSM1081565	GSM1409671	GSM1409672	GSM1409673	GSM1409674	GSM1547539	GSM816687	GSM816688	GSM816689	GSM816690	GSM816691	GSM816692	GSM816693	GSM816694	GSM816695	GSM816696	GSM816697	GSM816698	GSM816699
UCCACAGGCUUUCUUGAACUG	osa-miR396e-5p	5243.73	5669.3	5474.81	425.67	480.07	758.43	898.5	296.1	880.96	27.1	77.06	763.09	1213.49	850.91	144.18	1039.25	47.22	56.84	655.45	308.71	73.14
UCCACAGGCUUUCUUGACCUG	isomiR_of_osa-miR396e\osa-miR396f_2	0.68	0.95	1.09	-	0.11	1.7	0.11	37.7	1.18	-	-	6.38	2.24	3.74	-	2.53	0.38	-	-	-	-
UCCACAGGCUUUCUUGAACUGUGA	isomiR_of_osa-miR396e\osa-miR396f_1	-	-	-	0.3	0.64	0.47	0.32	0.19	0.39	-	18.99	-	2.68	-	2.14	0.72	0.38	8.12	1.45	-	-
UCCACAGGCUUUCUUGAAC	isomiR_of_osa-miR396e\osa-miR396f\osa-miR396g\osa-miR396h\osa-miR396d	56.81	58.7	55.75	16.26	23.61	24.15	28.86	3.37	49.6	2.08	14.65	37.69	34.89	37.37	21.36	25.29	11.81	4.06	29.07	4.41	8.28
>LOC_Os03g48970.1(cutsite 1247):osa-miR169g,osa-miR169m,osa-miR169o
miRNAs and co-regulate siRNAs identified:		wt2003	wt 2007	wt 2011	2h	6h	12h	24h	control	control_rep1	control_rep2	control_rep3	drought rep1	drought rep2	salt rep1	salt rep2	cold rep1	cold rep2	heat	cold+salt	heat+drought	heat +salt
miRNA\siRNA sequence	miRNA\siRNA annotation	GSM1081563	GSM1081564	GSM1081565	GSM1409671	GSM1409672	GSM1409673	GSM1409674	GSM1547539	GSM816687	GSM816688	GSM816689	GSM816690	GSM816691	GSM816692	GSM816693	GSM816694	GSM816695	GSM816696	GSM816697	GSM816698	GSM816699
UAGCCAAGGAUGACUUGCCUG	osa-miR169h\osa-miR169i-5p.1\osa-miR169j\osa-miR169k\osa-miR169l\osa-miR169m	14.4	18.32	26.78	34.48	11.75	24.71	37.85	6.64	44.09	527.41	612.65	26.09	853.42	30.43	389.1	26.01	540.01	318.72	170.04	211.69	118.68
CAGCCAAGGAUGACUUGCCGA	osa-miR169a	0.82	1.01	1.09	105.64	21.48	50.37	54.13	1.15	10.23	35.44	29.85	11.02	40.26	13.35	81.17	10.48	41.13	8.12	106.09	4.41	33.12
CAGCCAAGGAUGACUUGCCGG	osa-miR169b\osa-miR169c	0.27	0.06	0.82	18.6	7.91	18.11	33.62	27.79	41.73	60.45	43.41	49.87	81.85	69.93	60.88	29.98	69.31	44.66	962.1	19.85	46.92
UAGCCAAGGAUGACUUGCCUA	osa-miR169f.1\osa-miR169g	1.09	1.25	3.83	1.81	1.18	1.23	2.01	0.96	1.57	166.77	59.69	2.32	184.73	3.74	175.15	0.72	118.82	32.48	152.6	28.67	44.16
UAGCCAAGAAUGACUUGCCUA	osa-miR169n\osa-miR169o	3.37	2.61	5.12	7.41	1.82	5.19	5.71	2.12	2.36	22.93	30.93	2.9	130.16	4.8	71.2	2.53	124.53	6.09	20.35	8.82	15.18
AGCCAAGGAUGACUUGCCGGC	isomiR_of_osa-miR169c\osa-miR169e	0.68	1.19	1.16	1.21	0.43	0.85	0.32	1.83	3.94	10.42	2.17	1.74	2.24	0.53	2.49	1.44	3.05	2.03	126.44	-	1.38
UAGCCAAGAAUGGCUUGCCUAUC	isomiR_of_osa-miR1430	2.41	2.49	4.51	5.37	0.21	2.55	0.11	1.25	1.97	33.35	8.14	-	4.47	1.6	16.38	5.06	29.7	14.21	33.43	-	12.42
>LOC_Os03g48970.2(cutsite 1776):osa-miR169g,osa-miR169m,osa-miR169o
miRNAs and co-regulate siRNAs identified:		wt2003	wt 2007	wt 2011	2h	6h	12h	24h	control	control_rep1	control_rep2	control_rep3	drought rep1	drought rep2	salt rep1	salt rep2	cold rep1	cold rep2	heat	cold+salt	heat+drought	heat +salt
miRNA\siRNA sequence	miRNA\siRNA annotation	GSM1081563	GSM1081564	GSM1081565	GSM1409671	GSM1409672	GSM1409673	GSM1409674	GSM1547539	GSM816687	GSM816688	GSM816689	GSM816690	GSM816691	GSM816692	GSM816693	GSM816694	GSM816695	GSM816696	GSM816697	GSM816698	GSM816699
UAGCCAAGGAUGACUUGCCUG	osa-miR169h\osa-miR169i-5p.1\osa-miR169j\osa-miR169k\osa-miR169l\osa-miR169m	14.4	18.32	26.78	34.48	11.75	24.71	37.85	6.64	44.09	527.41	612.65	26.09	853.42	30.43	389.1	26.01	540.01	318.72	170.04	211.69	118.68
CAGCCAAGGAUGACUUGCCGA	osa-miR169a	0.82	1.01	1.09	105.64	21.48	50.37	54.13	1.15	10.23	35.44	29.85	11.02	40.26	13.35	81.17	10.48	41.13	8.12	106.09	4.41	33.12
CAGCCAAGGAUGACUUGCCGG	osa-miR169b\osa-miR169c	0.27	0.06	0.82	18.6	7.91	18.11	33.62	27.79	41.73	60.45	43.41	49.87	81.85	69.93	60.88	29.98	69.31	44.66	962.1	19.85	46.92
UAGCCAAGGAUGACUUGCCUA	osa-miR169f.1\osa-miR169g	1.09	1.25	3.83	1.81	1.18	1.23	2.01	0.96	1.57	166.77	59.69	2.32	184.73	3.74	175.15	0.72	118.82	32.48	152.6	28.67	44.16
UAGCCAAGAAUGACUUGCCUA	osa-miR169n\osa-miR169o	3.37	2.61	5.12	7.41	1.82	5.19	5.71	2.12	2.36	22.93	30.93	2.9	130.16	4.8	71.2	2.53	124.53	6.09	20.35	8.82	15.18
AGCCAAGGAUGACUUGCCGGC	isomiR_of_osa-miR169c\osa-miR169e	0.68	1.19	1.16	1.21	0.43	0.85	0.32	1.83	3.94	10.42	2.17	1.74	2.24	0.53	2.49	1.44	3.05	2.03	126.44	-	1.38
UAGCCAAGAAUGGCUUGCCUAUC	isomiR_of_osa-miR1430	2.41	2.49	4.51	5.37	0.21	2.55	0.11	1.25	1.97	33.35	8.14	-	4.47	1.6	16.38	5.06	29.7	14.21	33.43	-	12.42
>LOC_Os03g48970.3(cutsite 1946):osa-miR169g,osa-miR169m,osa-miR169o
miRNAs and co-regulate siRNAs identified:		wt2003	wt 2007	wt 2011	2h	6h	12h	24h	control	control_rep1	control_rep2	control_rep3	drought rep1	drought rep2	salt rep1	salt rep2	cold rep1	cold rep2	heat	cold+salt	heat+drought	heat +salt
miRNA\siRNA sequence	miRNA\siRNA annotation	GSM1081563	GSM1081564	GSM1081565	GSM1409671	GSM1409672	GSM1409673	GSM1409674	GSM1547539	GSM816687	GSM816688	GSM816689	GSM816690	GSM816691	GSM816692	GSM816693	GSM816694	GSM816695	GSM816696	GSM816697	GSM816698	GSM816699
UAGCCAAGGAUGACUUGCCUG	osa-miR169h\osa-miR169i-5p.1\osa-miR169j\osa-miR169k\osa-miR169l\osa-miR169m	14.4	18.32	26.78	34.48	11.75	24.71	37.85	6.64	44.09	527.41	612.65	26.09	853.42	30.43	389.1	26.01	540.01	318.72	170.04	211.69	118.68
CAGCCAAGGAUGACUUGCCGA	osa-miR169a	0.82	1.01	1.09	105.64	21.48	50.37	54.13	1.15	10.23	35.44	29.85	11.02	40.26	13.35	81.17	10.48	41.13	8.12	106.09	4.41	33.12
CAGCCAAGGAUGACUUGCCGG	osa-miR169b\osa-miR169c	0.27	0.06	0.82	18.6	7.91	18.11	33.62	27.79	41.73	60.45	43.41	49.87	81.85	69.93	60.88	29.98	69.31	44.66	962.1	19.85	46.92
UAGCCAAGGAUGACUUGCCUA	osa-miR169f.1\osa-miR169g	1.09	1.25	3.83	1.81	1.18	1.23	2.01	0.96	1.57	166.77	59.69	2.32	184.73	3.74	175.15	0.72	118.82	32.48	152.6	28.67	44.16
UAGCCAAGAAUGACUUGCCUA	osa-miR169n\osa-miR169o	3.37	2.61	5.12	7.41	1.82	5.19	5.71	2.12	2.36	22.93	30.93	2.9	130.16	4.8	71.2	2.53	124.53	6.09	20.35	8.82	15.18
AGCCAAGGAUGACUUGCCGGC	isomiR_of_osa-miR169c\osa-miR169e	0.68	1.19	1.16	1.21	0.43	0.85	0.32	1.83	3.94	10.42	2.17	1.74	2.24	0.53	2.49	1.44	3.05	2.03	126.44	-	1.38
UAGCCAAGAAUGGCUUGCCUAUC	isomiR_of_osa-miR1430	2.41	2.49	4.51	5.37	0.21	2.55	0.11	1.25	1.97	33.35	8.14	-	4.47	1.6	16.38	5.06	29.7	14.21	33.43	-	12.42
>LOC_Os03g48970.4(cutsite 1239):osa-miR169g,osa-miR169m,osa-miR169o
miRNAs and co-regulate siRNAs identified:		wt2003	wt 2007	wt 2011	2h	6h	12h	24h	control	control_rep1	control_rep2	control_rep3	drought rep1	drought rep2	salt rep1	salt rep2	cold rep1	cold rep2	heat	cold+salt	heat+drought	heat +salt
miRNA\siRNA sequence	miRNA\siRNA annotation	GSM1081563	GSM1081564	GSM1081565	GSM1409671	GSM1409672	GSM1409673	GSM1409674	GSM1547539	GSM816687	GSM816688	GSM816689	GSM816690	GSM816691	GSM816692	GSM816693	GSM816694	GSM816695	GSM816696	GSM816697	GSM816698	GSM816699
UAGCCAAGGAUGACUUGCCUG	osa-miR169h\osa-miR169i-5p.1\osa-miR169j\osa-miR169k\osa-miR169l\osa-miR169m	14.4	18.32	26.78	34.48	11.75	24.71	37.85	6.64	44.09	527.41	612.65	26.09	853.42	30.43	389.1	26.01	540.01	318.72	170.04	211.69	118.68
CAGCCAAGGAUGACUUGCCGA	osa-miR169a	0.82	1.01	1.09	105.64	21.48	50.37	54.13	1.15	10.23	35.44	29.85	11.02	40.26	13.35	81.17	10.48	41.13	8.12	106.09	4.41	33.12
CAGCCAAGGAUGACUUGCCGG	osa-miR169b\osa-miR169c	0.27	0.06	0.82	18.6	7.91	18.11	33.62	27.79	41.73	60.45	43.41	49.87	81.85	69.93	60.88	29.98	69.31	44.66	962.1	19.85	46.92
UAGCCAAGGAUGACUUGCCUA	osa-miR169f.1\osa-miR169g	1.09	1.25	3.83	1.81	1.18	1.23	2.01	0.96	1.57	166.77	59.69	2.32	184.73	3.74	175.15	0.72	118.82	32.48	152.6	28.67	44.16
UAGCCAAGAAUGACUUGCCUA	osa-miR169n\osa-miR169o	3.37	2.61	5.12	7.41	1.82	5.19	5.71	2.12	2.36	22.93	30.93	2.9	130.16	4.8	71.2	2.53	124.53	6.09	20.35	8.82	15.18
AGCCAAGGAUGACUUGCCGGC	isomiR_of_osa-miR169c\osa-miR169e	0.68	1.19	1.16	1.21	0.43	0.85	0.32	1.83	3.94	10.42	2.17	1.74	2.24	0.53	2.49	1.44	3.05	2.03	126.44	-	1.38
UAGCCAAGAAUGGCUUGCCUAUC	isomiR_of_osa-miR1430	2.41	2.49	4.51	5.37	0.21	2.55	0.11	1.25	1.97	33.35	8.14	-	4.47	1.6	16.38	5.06	29.7	14.21	33.43	-	12.42
>LOC_Os03g60430.1(cutsite 1766):osa-miR172d-3p
miRNAs and co-regulate siRNAs identified:		wt2003	wt 2007	wt 2011	2h	6h	12h	24h	control	control_rep1	control_rep2	control_rep3	drought rep1	drought rep2	salt rep1	salt rep2	cold rep1	cold rep2	heat	cold+salt	heat+drought	heat +salt
miRNA\siRNA sequence	miRNA\siRNA annotation	GSM1081563	GSM1081564	GSM1081565	GSM1409671	GSM1409672	GSM1409673	GSM1409674	GSM1547539	GSM816687	GSM816688	GSM816689	GSM816690	GSM816691	GSM816692	GSM816693	GSM816694	GSM816695	GSM816696	GSM816697	GSM816698	GSM816699
AGAAUCUUGAUGAUGCUGCAU	osa-miR172a\osa-miR172d-3p	0.55	0.18	0.68	2452.32	2978.4	4436.51	3648.03	220.22	897.1	-	3731.77	534.05	1016.24	675.82	1222.13	693.19	3063.72	-	-	-	-
GAAUCUUGAUGAUGCUGCAU	isomiR_of_osa-miR172a\osa-miR172b\osa-miR172d	-	-	0.07	22.61	22.97	19.9	22.84	0.19	12.2	-	1.63	5.22	0.45	5.34	7.48	6.5	0.38	16.24	2.91	-	208.38
>LOC_Os03g60430.2(cutsite 1778):osa-miR172d-3p
miRNAs and co-regulate siRNAs identified:		wt2003	wt 2007	wt 2011	2h	6h	12h	24h	control	control_rep1	control_rep2	control_rep3	drought rep1	drought rep2	salt rep1	salt rep2	cold rep1	cold rep2	heat	cold+salt	heat+drought	heat +salt
miRNA\siRNA sequence	miRNA\siRNA annotation	GSM1081563	GSM1081564	GSM1081565	GSM1409671	GSM1409672	GSM1409673	GSM1409674	GSM1547539	GSM816687	GSM816688	GSM816689	GSM816690	GSM816691	GSM816692	GSM816693	GSM816694	GSM816695	GSM816696	GSM816697	GSM816698	GSM816699
AGAAUCUUGAUGAUGCUGCAU	osa-miR172a\osa-miR172d-3p	0.55	0.18	0.68	2452.32	2978.4	4436.51	3648.03	220.22	897.1	-	3731.77	534.05	1016.24	675.82	1222.13	693.19	3063.72	-	-	-	-
GAAUCUUGAUGAUGCUGCAU	isomiR_of_osa-miR172a\osa-miR172b\osa-miR172d	-	-	0.07	22.61	22.97	19.9	22.84	0.19	12.2	-	1.63	5.22	0.45	5.34	7.48	6.5	0.38	16.24	2.91	-	208.38
>LOC_Os04g32460.1(cutsite 2235):osa-miR393a
miRNAs and co-regulate siRNAs identified:		wt2003	wt 2007	wt 2011	2h	6h	12h	24h	control	control_rep1	control_rep2	control_rep3	drought rep1	drought rep2	salt rep1	salt rep2	cold rep1	cold rep2	heat	cold+salt	heat+drought	heat +salt
miRNA\siRNA sequence	miRNA\siRNA annotation	GSM1081563	GSM1081564	GSM1081565	GSM1409671	GSM1409672	GSM1409673	GSM1409674	GSM1547539	GSM816687	GSM816688	GSM816689	GSM816690	GSM816691	GSM816692	GSM816693	GSM816694	GSM816695	GSM816696	GSM816697	GSM816698	GSM816699
UCCAAAGGGAUCGCAUUGAUC	osa-miR393a	47.42	47.02	81.3	4.84	7.59	9.06	14.59	10.1	23.62	341.88	11.94	13.92	38.02	15.48	95.05	17.7	562.86	2.03	713.58	6.62	38.64
UCCAAAGGGAUCGCAUUGAUUU	siRNA_8	10.2	8.3	12.57	0.23	0.32	0.47	0.95	0.38	0.39	-	0.54	-	-	0.53	-	-	-	-	1.45	-	-
CUCCAAAGGGAUCGCAUUGAU	isomiR_of_osa-miR393b	0.73	0.3	1.09	1.51	2.78	3.4	2.64	1.25	12.2	321.03	13.02	4.06	22.36	1.6	62.3	3.61	314.56	2.03	745.56	-	19.32
UCCAAAGGGAUCGCAUUGA	isomiR_of_osa-miR393a\osa-miR393b_2	0.18	0.18	0.55	-	-	0.19	0.42	-	6.3	54.2	1.09	3.48	2.68	3.74	5.34	3.97	40.37	-	84.29	2.21	1.38
>LOC_Os04g32460.2(cutsite 1833):osa-miR393a
miRNAs and co-regulate siRNAs identified:		wt2003	wt 2007	wt 2011	2h	6h	12h	24h	control	control_rep1	control_rep2	control_rep3	drought rep1	drought rep2	salt rep1	salt rep2	cold rep1	cold rep2	heat	cold+salt	heat+drought	heat +salt
miRNA\siRNA sequence	miRNA\siRNA annotation	GSM1081563	GSM1081564	GSM1081565	GSM1409671	GSM1409672	GSM1409673	GSM1409674	GSM1547539	GSM816687	GSM816688	GSM816689	GSM816690	GSM816691	GSM816692	GSM816693	GSM816694	GSM816695	GSM816696	GSM816697	GSM816698	GSM816699
UCCAAAGGGAUCGCAUUGAUC	osa-miR393a	47.42	47.02	81.3	4.84	7.59	9.06	14.59	10.1	23.62	341.88	11.94	13.92	38.02	15.48	95.05	17.7	562.86	2.03	713.58	6.62	38.64
UCCAAAGGGAUCGCAUUGAUUU	siRNA_8	10.2	8.3	12.57	0.23	0.32	0.47	0.95	0.38	0.39	-	0.54	-	-	0.53	-	-	-	-	1.45	-	-
CUCCAAAGGGAUCGCAUUGAU	isomiR_of_osa-miR393b	0.73	0.3	1.09	1.51	2.78	3.4	2.64	1.25	12.2	321.03	13.02	4.06	22.36	1.6	62.3	3.61	314.56	2.03	745.56	-	19.32
UCCAAAGGGAUCGCAUUGA	isomiR_of_osa-miR393a\osa-miR393b_2	0.18	0.18	0.55	-	-	0.19	0.42	-	6.3	54.2	1.09	3.48	2.68	3.74	5.34	3.97	40.37	-	84.29	2.21	1.38
>LOC_Os04g38780.1(cutsite 108):osa-miR444c.2
miRNAs and co-regulate siRNAs identified:		wt2003	wt 2007	wt 2011	2h	6h	12h	24h	control	control_rep1	control_rep2	control_rep3	drought rep1	drought rep2	salt rep1	salt rep2	cold rep1	cold rep2	heat	cold+salt	heat+drought	heat +salt
miRNA\siRNA sequence	miRNA\siRNA annotation	GSM1081563	GSM1081564	GSM1081565	GSM1409671	GSM1409672	GSM1409673	GSM1409674	GSM1547539	GSM816687	GSM816688	GSM816689	GSM816690	GSM816691	GSM816692	GSM816693	GSM816694	GSM816695	GSM816696	GSM816697	GSM816698	GSM816699
UGCAGUUGUUGUCUCAAGCUU	osa-miR444b.2\osa-miR444c.2	111.75	100.87	120.93	145.72	172.45	182.91	189.76	490.26	1393.08	54.2	93.88	905.74	42.04	874.4	99.32	853.22	7.62	87.29	414.2	8.82	51.06
UGCAGUUGCUGCCUCAAGCUU	osa-miR444a-3p.2\osa-miR444d.2\osa-miR444e	20.82	21.41	23.16	19.81	29.28	23.58	26.85	68.86	121.63	187.62	122.1	122.35	51.89	147.33	160.55	125.35	12.19	89.32	338.62	13.23	41.4
>LOC_Os04g43910.1(cutsite 1355):osa-miR160d-5p,osa-miR160e-5p,osa-miR160f-5p
miRNAs and co-regulate siRNAs identified:		wt2003	wt 2007	wt 2011	2h	6h	12h	24h	control	control_rep1	control_rep2	control_rep3	drought rep1	drought rep2	salt rep1	salt rep2	cold rep1	cold rep2	heat	cold+salt	heat+drought	heat +salt
miRNA\siRNA sequence	miRNA\siRNA annotation	GSM1081563	GSM1081564	GSM1081565	GSM1409671	GSM1409672	GSM1409673	GSM1409674	GSM1547539	GSM816687	GSM816688	GSM816689	GSM816690	GSM816691	GSM816692	GSM816693	GSM816694	GSM816695	GSM816696	GSM816697	GSM816698	GSM816699
UGCCUGGCUCCCUGUAUGCCA	osa-miR160a-5p\osa-miR160b-5p\osa-miR160c-5p\osa-miR160d-5p	7.52	3.97	6.76	1.21	2.46	0.57	6.03	0.67	60.23	18.76	10.85	71.9	11.18	79.01	29.55	70.44	0.76	14.21	23.25	30.87	204.24
UGCCUGGCUCCCUGUAUGCCG	osa-miR160e-5p	2.87	3.2	4.17	0.91	0.85	0.66	4.12	0.48	27.95	2.08	1.63	25.51	3.13	24.02	10.68	29.26	1.14	4.06	-	4.41	15.18
UGCCUGGCUCCCUGAAUGCCA	osa-miR160f-5p	1.09	1.13	1.84	1.74	3.63	1.79	8.88	0.67	3.94	-	4.88	5.8	4.92	8.54	5.34	11.2	-	4.06	1.45	-	13.8
>LOC_Os04g46860.1(cutsite 1337):osa-miR171f-3p
miRNAs and co-regulate siRNAs identified:		wt2003	wt 2007	wt 2011	2h	6h	12h	24h	control	control_rep1	control_rep2	control_rep3	drought rep1	drought rep2	salt rep1	salt rep2	cold rep1	cold rep2	heat	cold+salt	heat+drought	heat +salt
miRNA\siRNA sequence	miRNA\siRNA annotation	GSM1081563	GSM1081564	GSM1081565	GSM1409671	GSM1409672	GSM1409673	GSM1409674	GSM1547539	GSM816687	GSM816688	GSM816689	GSM816690	GSM816691	GSM816692	GSM816693	GSM816694	GSM816695	GSM816696	GSM816697	GSM816698	GSM816699
UGAUUGAGCCGUGCCAAUAUC	osa-miR171b\osa-miR171c-3p\osa-miR171d-3p\osa-miR171e-3p\osa-miR171f-3p	5.15	4.51	12.57	21.48	21.9	20.09	25.37	17.79	118.88	339.79	49.38	63.78	41.6	93.42	33.82	96.81	239.54	176.61	675.8	79.38	126.96
>LOC_Os04g48290.1(cutsite 411):osa-miR166h-3p,osa-miR166j-3p
miRNAs and co-regulate siRNAs identified:		wt2003	wt 2007	wt 2011	2h	6h	12h	24h	control	control_rep1	control_rep2	control_rep3	drought rep1	drought rep2	salt rep1	salt rep2	cold rep1	cold rep2	heat	cold+salt	heat+drought	heat +salt
miRNA\siRNA sequence	miRNA\siRNA annotation	GSM1081563	GSM1081564	GSM1081565	GSM1409671	GSM1409672	GSM1409673	GSM1409674	GSM1547539	GSM816687	GSM816688	GSM816689	GSM816690	GSM816691	GSM816692	GSM816693	GSM816694	GSM816695	GSM816696	GSM816697	GSM816698	GSM816699
UUCGGACCAGGCUUCAUUCCC	isomiR_of_osa-miR166c\osa-miR166j	8966.72	9287.3	7155.61	190.11	197.67	258.56	287.13	1472.7	165.72	70.88	238.22	431.99	156.1	175.63	293.34	242.02	209.45	50.75	159.87	33.08	81.42
UCGGACCAGGCUUCAUUCCCC	osa-miR166a-3p\osa-miR166b-3p\osa-miR166c-3p\osa-miR166d-3p\osa-miR166f\osa-miR166j-3p	8228.65	7346.54	5607.28	1622.91	2052.77	2263.77	2192.18	12670.7	4507.92	373.15	3904.87	9408.2	1477.83	5749.79	4851.86	7637.41	2553.04	1766.15	8074.68	507.17	956.32
UCGGACCAGGCUUCAUUCCUC	osa-miR166g-3p\osa-miR166h-3p	127.24	159.81	149.56	110.41	120.63	161.78	160.9	981.19	690.44	47.95	607.76	1697.82	275.53	901.62	856.88	992.65	371.68	243.61	1001.34	83.79	129.72
UCGGACCAGGCUUCAAUCCCU	osa-miR166k-3p\osa-miR166l-3p	549.14	423.57	376.46	57.32	67.1	89.9	92.5	1007.35	362.93	43.78	717.92	804.84	343.07	498.59	913.84	559.54	445.18	292.33	1139.41	57.33	129.72
UCGGACCAGGCUUCCUUCCCC	isomiR_of_osa-miR166a-3p\osa-miR166b-3p\osa-miR166c-3p\osa-miR166d-3p\osa-miR166f\osa-miR166j-3p	2	1.78	1.57	35.47	87.4	79.05	55.29	2.5	74.4	31.27	267.52	632.05	79.62	325.1	519.4	171.58	437.95	87.29	331.36	39.69	55.2
>LOC_Os04g51190.1(cutsite 546):osa-miR396e-5p
miRNAs and co-regulate siRNAs identified:		wt2003	wt 2007	wt 2011	2h	6h	12h	24h	control	control_rep1	control_rep2	control_rep3	drought rep1	drought rep2	salt rep1	salt rep2	cold rep1	cold rep2	heat	cold+salt	heat+drought	heat +salt
miRNA\siRNA sequence	miRNA\siRNA annotation	GSM1081563	GSM1081564	GSM1081565	GSM1409671	GSM1409672	GSM1409673	GSM1409674	GSM1547539	GSM816687	GSM816688	GSM816689	GSM816690	GSM816691	GSM816692	GSM816693	GSM816694	GSM816695	GSM816696	GSM816697	GSM816698	GSM816699
UCCACAGGCUUUCUUGAACUG	osa-miR396e-5p	5243.73	5669.3	5474.81	425.67	480.07	758.43	898.5	296.1	880.96	27.1	77.06	763.09	1213.49	850.91	144.18	1039.25	47.22	56.84	655.45	308.71	73.14
UCCACAGGCUUUCUUGACCUG	isomiR_of_osa-miR396e\osa-miR396f_2	0.68	0.95	1.09	-	0.11	1.7	0.11	37.7	1.18	-	-	6.38	2.24	3.74	-	2.53	0.38	-	-	-	-
UCCACAGGCUUUCUUGAACUGUGA	isomiR_of_osa-miR396e\osa-miR396f_1	-	-	-	0.3	0.64	0.47	0.32	0.19	0.39	-	18.99	-	2.68	-	2.14	0.72	0.38	8.12	1.45	-	-
UCCACAGGCUUUCUUGAAC	isomiR_of_osa-miR396e\osa-miR396f\osa-miR396g\osa-miR396h\osa-miR396d	56.81	58.7	55.75	16.26	23.61	24.15	28.86	3.37	49.6	2.08	14.65	37.69	34.89	37.37	21.36	25.29	11.81	4.06	29.07	4.41	8.28
>LOC_Os04g51190.2(cutsite 546):osa-miR396e-5p
miRNAs and co-regulate siRNAs identified:		wt2003	wt 2007	wt 2011	2h	6h	12h	24h	control	control_rep1	control_rep2	control_rep3	drought rep1	drought rep2	salt rep1	salt rep2	cold rep1	cold rep2	heat	cold+salt	heat+drought	heat +salt
miRNA\siRNA sequence	miRNA\siRNA annotation	GSM1081563	GSM1081564	GSM1081565	GSM1409671	GSM1409672	GSM1409673	GSM1409674	GSM1547539	GSM816687	GSM816688	GSM816689	GSM816690	GSM816691	GSM816692	GSM816693	GSM816694	GSM816695	GSM816696	GSM816697	GSM816698	GSM816699
UCCACAGGCUUUCUUGAACUG	osa-miR396e-5p	5243.73	5669.3	5474.81	425.67	480.07	758.43	898.5	296.1	880.96	27.1	77.06	763.09	1213.49	850.91	144.18	1039.25	47.22	56.84	655.45	308.71	73.14
UCCACAGGCUUUCUUGACCUG	isomiR_of_osa-miR396e\osa-miR396f_2	0.68	0.95	1.09	-	0.11	1.7	0.11	37.7	1.18	-	-	6.38	2.24	3.74	-	2.53	0.38	-	-	-	-
UCCACAGGCUUUCUUGAACUGUGA	isomiR_of_osa-miR396e\osa-miR396f_1	-	-	-	0.3	0.64	0.47	0.32	0.19	0.39	-	18.99	-	2.68	-	2.14	0.72	0.38	8.12	1.45	-	-
UCCACAGGCUUUCUUGAAC	isomiR_of_osa-miR396e\osa-miR396f\osa-miR396g\osa-miR396h\osa-miR396d	56.81	58.7	55.75	16.26	23.61	24.15	28.86	3.37	49.6	2.08	14.65	37.69	34.89	37.37	21.36	25.29	11.81	4.06	29.07	4.41	8.28
>LOC_Os04g51190.3(cutsite 546):osa-miR396e-5p
miRNAs and co-regulate siRNAs identified:		wt2003	wt 2007	wt 2011	2h	6h	12h	24h	control	control_rep1	control_rep2	control_rep3	drought rep1	drought rep2	salt rep1	salt rep2	cold rep1	cold rep2	heat	cold+salt	heat+drought	heat +salt
miRNA\siRNA sequence	miRNA\siRNA annotation	GSM1081563	GSM1081564	GSM1081565	GSM1409671	GSM1409672	GSM1409673	GSM1409674	GSM1547539	GSM816687	GSM816688	GSM816689	GSM816690	GSM816691	GSM816692	GSM816693	GSM816694	GSM816695	GSM816696	GSM816697	GSM816698	GSM816699
UCCACAGGCUUUCUUGAACUG	osa-miR396e-5p	5243.73	5669.3	5474.81	425.67	480.07	758.43	898.5	296.1	880.96	27.1	77.06	763.09	1213.49	850.91	144.18	1039.25	47.22	56.84	655.45	308.71	73.14
UCCACAGGCUUUCUUGACCUG	isomiR_of_osa-miR396e\osa-miR396f_2	0.68	0.95	1.09	-	0.11	1.7	0.11	37.7	1.18	-	-	6.38	2.24	3.74	-	2.53	0.38	-	-	-	-
UCCACAGGCUUUCUUGAACUGUGA	isomiR_of_osa-miR396e\osa-miR396f_1	-	-	-	0.3	0.64	0.47	0.32	0.19	0.39	-	18.99	-	2.68	-	2.14	0.72	0.38	8.12	1.45	-	-
UCCACAGGCUUUCUUGAAC	isomiR_of_osa-miR396e\osa-miR396f\osa-miR396g\osa-miR396h\osa-miR396d	56.81	58.7	55.75	16.26	23.61	24.15	28.86	3.37	49.6	2.08	14.65	37.69	34.89	37.37	21.36	25.29	11.81	4.06	29.07	4.41	8.28
>LOC_Os04g55560.2(cutsite 1634):osa-miR172d-3p
miRNAs and co-regulate siRNAs identified:		wt2003	wt 2007	wt 2011	2h	6h	12h	24h	control	control_rep1	control_rep2	control_rep3	drought rep1	drought rep2	salt rep1	salt rep2	cold rep1	cold rep2	heat	cold+salt	heat+drought	heat +salt
miRNA\siRNA sequence	miRNA\siRNA annotation	GSM1081563	GSM1081564	GSM1081565	GSM1409671	GSM1409672	GSM1409673	GSM1409674	GSM1547539	GSM816687	GSM816688	GSM816689	GSM816690	GSM816691	GSM816692	GSM816693	GSM816694	GSM816695	GSM816696	GSM816697	GSM816698	GSM816699
AGAAUCUUGAUGAUGCUGCAU	osa-miR172a\osa-miR172d-3p	0.55	0.18	0.68	2452.32	2978.4	4436.51	3648.03	220.22	897.1	-	3731.77	534.05	1016.24	675.82	1222.13	693.19	3063.72	-	-	-	-
GAAUCUUGAUGAUGCUGCAU	isomiR_of_osa-miR172a\osa-miR172b\osa-miR172d	-	-	0.07	22.61	22.97	19.9	22.84	0.19	12.2	-	1.63	5.22	0.45	5.34	7.48	6.5	0.38	16.24	2.91	-	208.38
>LOC_Os04g55560.3(cutsite 1645):osa-miR172d-3p
miRNAs and co-regulate siRNAs identified:		wt2003	wt 2007	wt 2011	2h	6h	12h	24h	control	control_rep1	control_rep2	control_rep3	drought rep1	drought rep2	salt rep1	salt rep2	cold rep1	cold rep2	heat	cold+salt	heat+drought	heat +salt
miRNA\siRNA sequence	miRNA\siRNA annotation	GSM1081563	GSM1081564	GSM1081565	GSM1409671	GSM1409672	GSM1409673	GSM1409674	GSM1547539	GSM816687	GSM816688	GSM816689	GSM816690	GSM816691	GSM816692	GSM816693	GSM816694	GSM816695	GSM816696	GSM816697	GSM816698	GSM816699
AGAAUCUUGAUGAUGCUGCAU	osa-miR172a\osa-miR172d-3p	0.55	0.18	0.68	2452.32	2978.4	4436.51	3648.03	220.22	897.1	-	3731.77	534.05	1016.24	675.82	1222.13	693.19	3063.72	-	-	-	-
GAAUCUUGAUGAUGCUGCAU	isomiR_of_osa-miR172a\osa-miR172b\osa-miR172d	-	-	0.07	22.61	22.97	19.9	22.84	0.19	12.2	-	1.63	5.22	0.45	5.34	7.48	6.5	0.38	16.24	2.91	-	208.38
>LOC_Os04g55560.4(cutsite 818):osa-miR172d-3p
miRNAs and co-regulate siRNAs identified:		wt2003	wt 2007	wt 2011	2h	6h	12h	24h	control	control_rep1	control_rep2	control_rep3	drought rep1	drought rep2	salt rep1	salt rep2	cold rep1	cold rep2	heat	cold+salt	heat+drought	heat +salt
miRNA\siRNA sequence	miRNA\siRNA annotation	GSM1081563	GSM1081564	GSM1081565	GSM1409671	GSM1409672	GSM1409673	GSM1409674	GSM1547539	GSM816687	GSM816688	GSM816689	GSM816690	GSM816691	GSM816692	GSM816693	GSM816694	GSM816695	GSM816696	GSM816697	GSM816698	GSM816699
AGAAUCUUGAUGAUGCUGCAU	osa-miR172a\osa-miR172d-3p	0.55	0.18	0.68	2452.32	2978.4	4436.51	3648.03	220.22	897.1	-	3731.77	534.05	1016.24	675.82	1222.13	693.19	3063.72	-	-	-	-
GAAUCUUGAUGAUGCUGCAU	isomiR_of_osa-miR172a\osa-miR172b\osa-miR172d	-	-	0.07	22.61	22.97	19.9	22.84	0.19	12.2	-	1.63	5.22	0.45	5.34	7.48	6.5	0.38	16.24	2.91	-	208.38
>LOC_Os04g57610.1(cutsite 2669):osa-miR167c-5p,osa-miR167j
miRNAs and co-regulate siRNAs identified:		wt2003	wt 2007	wt 2011	2h	6h	12h	24h	control	control_rep1	control_rep2	control_rep3	drought rep1	drought rep2	salt rep1	salt rep2	cold rep1	cold rep2	heat	cold+salt	heat+drought	heat +salt
miRNA\siRNA sequence	miRNA\siRNA annotation	GSM1081563	GSM1081564	GSM1081565	GSM1409671	GSM1409672	GSM1409673	GSM1409674	GSM1547539	GSM816687	GSM816688	GSM816689	GSM816690	GSM816691	GSM816692	GSM816693	GSM816694	GSM816695	GSM816696	GSM816697	GSM816698	GSM816699
UGAAGCUGCCAGCAUGAUCUGA	isomiR_of_osa-miR167d\osa-miR167f\osa-miR167g\osa-miR167h\osa-miR167j	524.13	508.72	556.42	63812.4	72581.8	110144	107904	38153.4	16879.5	77.13	1302.89	15243.3	1883.52	13413.3	859.73	10970.1	1508.44	312.63	1062.38	189.64	131.1
UGAAGCUGCCAGCAUGAUCUG	osa-miR167d-5p\osa-miR167e-5p\osa-miR167f\osa-miR167g\osa-miR167h-5p\osa-miR167i-5p\osa-miR167j	144.32	110.12	99.61	1089.63	1186.12	1815.98	1606.39	613.26	2402.36	14.59	53.72	1846.27	204.86	1802.71	67.64	1389.64	416.62	28.42	520.29	66.15	22.08
UGAAGCUGCCAGCAUGAUCUA	osa-miR167a-5p\osa-miR167b\osa-miR167c-5p	22.87	47.38	115.94	2552.67	2921.13	4183.98	5475.91	10577.6	3499.03	122.99	186.67	2888.27	304.6	2961.64	305.8	1731.36	375.49	133.98	562.44	138.92	191.82
>LOC_Os04g57610.3(cutsite 2657):osa-miR167c-5p,osa-miR167j
miRNAs and co-regulate siRNAs identified:		wt2003	wt 2007	wt 2011	2h	6h	12h	24h	control	control_rep1	control_rep2	control_rep3	drought rep1	drought rep2	salt rep1	salt rep2	cold rep1	cold rep2	heat	cold+salt	heat+drought	heat +salt
miRNA\siRNA sequence	miRNA\siRNA annotation	GSM1081563	GSM1081564	GSM1081565	GSM1409671	GSM1409672	GSM1409673	GSM1409674	GSM1547539	GSM816687	GSM816688	GSM816689	GSM816690	GSM816691	GSM816692	GSM816693	GSM816694	GSM816695	GSM816696	GSM816697	GSM816698	GSM816699
UGAAGCUGCCAGCAUGAUCUGA	isomiR_of_osa-miR167d\osa-miR167f\osa-miR167g\osa-miR167h\osa-miR167j	524.13	508.72	556.42	63812.4	72581.8	110144	107904	38153.4	16879.5	77.13	1302.89	15243.3	1883.52	13413.3	859.73	10970.1	1508.44	312.63	1062.38	189.64	131.1
UGAAGCUGCCAGCAUGAUCUG	osa-miR167d-5p\osa-miR167e-5p\osa-miR167f\osa-miR167g\osa-miR167h-5p\osa-miR167i-5p\osa-miR167j	144.32	110.12	99.61	1089.63	1186.12	1815.98	1606.39	613.26	2402.36	14.59	53.72	1846.27	204.86	1802.71	67.64	1389.64	416.62	28.42	520.29	66.15	22.08
UGAAGCUGCCAGCAUGAUCUA	osa-miR167a-5p\osa-miR167b\osa-miR167c-5p	22.87	47.38	115.94	2552.67	2921.13	4183.98	5475.91	10577.6	3499.03	122.99	186.67	2888.27	304.6	2961.64	305.8	1731.36	375.49	133.98	562.44	138.92	191.82
>LOC_Os05g03040.1(cutsite 1987):osa-miR172d-3p
miRNAs and co-regulate siRNAs identified:		wt2003	wt 2007	wt 2011	2h	6h	12h	24h	control	control_rep1	control_rep2	control_rep3	drought rep1	drought rep2	salt rep1	salt rep2	cold rep1	cold rep2	heat	cold+salt	heat+drought	heat +salt
miRNA\siRNA sequence	miRNA\siRNA annotation	GSM1081563	GSM1081564	GSM1081565	GSM1409671	GSM1409672	GSM1409673	GSM1409674	GSM1547539	GSM816687	GSM816688	GSM816689	GSM816690	GSM816691	GSM816692	GSM816693	GSM816694	GSM816695	GSM816696	GSM816697	GSM816698	GSM816699
AGAAUCUUGAUGAUGCUGCAU	osa-miR172a\osa-miR172d-3p	0.55	0.18	0.68	2452.32	2978.4	4436.51	3648.03	220.22	897.1	-	3731.77	534.05	1016.24	675.82	1222.13	693.19	3063.72	-	-	-	-
GAAUCUUGAUGAUGCUGCAU	isomiR_of_osa-miR172a\osa-miR172b\osa-miR172d	-	-	0.07	22.61	22.97	19.9	22.84	0.19	12.2	-	1.63	5.22	0.45	5.34	7.48	6.5	0.38	16.24	2.91	-	208.38
>LOC_Os05g03040.2(cutsite 1563):osa-miR172d-3p
miRNAs and co-regulate siRNAs identified:		wt2003	wt 2007	wt 2011	2h	6h	12h	24h	control	control_rep1	control_rep2	control_rep3	drought rep1	drought rep2	salt rep1	salt rep2	cold rep1	cold rep2	heat	cold+salt	heat+drought	heat +salt
miRNA\siRNA sequence	miRNA\siRNA annotation	GSM1081563	GSM1081564	GSM1081565	GSM1409671	GSM1409672	GSM1409673	GSM1409674	GSM1547539	GSM816687	GSM816688	GSM816689	GSM816690	GSM816691	GSM816692	GSM816693	GSM816694	GSM816695	GSM816696	GSM816697	GSM816698	GSM816699
AGAAUCUUGAUGAUGCUGCAU	osa-miR172a\osa-miR172d-3p	0.55	0.18	0.68	2452.32	2978.4	4436.51	3648.03	220.22	897.1	-	3731.77	534.05	1016.24	675.82	1222.13	693.19	3063.72	-	-	-	-
GAAUCUUGAUGAUGCUGCAU	isomiR_of_osa-miR172a\osa-miR172b\osa-miR172d	-	-	0.07	22.61	22.97	19.9	22.84	0.19	12.2	-	1.63	5.22	0.45	5.34	7.48	6.5	0.38	16.24	2.91	-	208.38
>LOC_Os05g03040.3(cutsite 2100):osa-miR172d-3p
miRNAs and co-regulate siRNAs identified:		wt2003	wt 2007	wt 2011	2h	6h	12h	24h	control	control_rep1	control_rep2	control_rep3	drought rep1	drought rep2	salt rep1	salt rep2	cold rep1	cold rep2	heat	cold+salt	heat+drought	heat +salt
miRNA\siRNA sequence	miRNA\siRNA annotation	GSM1081563	GSM1081564	GSM1081565	GSM1409671	GSM1409672	GSM1409673	GSM1409674	GSM1547539	GSM816687	GSM816688	GSM816689	GSM816690	GSM816691	GSM816692	GSM816693	GSM816694	GSM816695	GSM816696	GSM816697	GSM816698	GSM816699
AGAAUCUUGAUGAUGCUGCAU	osa-miR172a\osa-miR172d-3p	0.55	0.18	0.68	2452.32	2978.4	4436.51	3648.03	220.22	897.1	-	3731.77	534.05	1016.24	675.82	1222.13	693.19	3063.72	-	-	-	-
GAAUCUUGAUGAUGCUGCAU	isomiR_of_osa-miR172a\osa-miR172b\osa-miR172d	-	-	0.07	22.61	22.97	19.9	22.84	0.19	12.2	-	1.63	5.22	0.45	5.34	7.48	6.5	0.38	16.24	2.91	-	208.38
>LOC_Os05g05800.1(cutsite 1708):osa-miR393a
miRNAs and co-regulate siRNAs identified:		wt2003	wt 2007	wt 2011	2h	6h	12h	24h	control	control_rep1	control_rep2	control_rep3	drought rep1	drought rep2	salt rep1	salt rep2	cold rep1	cold rep2	heat	cold+salt	heat+drought	heat +salt
miRNA\siRNA sequence	miRNA\siRNA annotation	GSM1081563	GSM1081564	GSM1081565	GSM1409671	GSM1409672	GSM1409673	GSM1409674	GSM1547539	GSM816687	GSM816688	GSM816689	GSM816690	GSM816691	GSM816692	GSM816693	GSM816694	GSM816695	GSM816696	GSM816697	GSM816698	GSM816699
UCCAAAGGGAUCGCAUUGAUC	osa-miR393a	47.42	47.02	81.3	4.84	7.59	9.06	14.59	10.1	23.62	341.88	11.94	13.92	38.02	15.48	95.05	17.7	562.86	2.03	713.58	6.62	38.64
UCCAAAGGGAUCGCAUUGAUUU	siRNA_8	10.2	8.3	12.57	0.23	0.32	0.47	0.95	0.38	0.39	-	0.54	-	-	0.53	-	-	-	-	1.45	-	-
CUCCAAAGGGAUCGCAUUGAU	isomiR_of_osa-miR393b	0.73	0.3	1.09	1.51	2.78	3.4	2.64	1.25	12.2	321.03	13.02	4.06	22.36	1.6	62.3	3.61	314.56	2.03	745.56	-	19.32
UCCAAAGGGAUCGCAUUGA	isomiR_of_osa-miR393a\osa-miR393b_2	0.18	0.18	0.55	-	-	0.19	0.42	-	6.3	54.2	1.09	3.48	2.68	3.74	5.34	3.97	40.37	-	84.29	2.21	1.38
>LOC_Os05g08410.1(cutsite 279):osa-miR444c.1
miRNAs and co-regulate siRNAs identified:		wt2003	wt 2007	wt 2011	2h	6h	12h	24h	control	control_rep1	control_rep2	control_rep3	drought rep1	drought rep2	salt rep1	salt rep2	cold rep1	cold rep2	heat	cold+salt	heat+drought	heat +salt
miRNA\siRNA sequence	miRNA\siRNA annotation	GSM1081563	GSM1081564	GSM1081565	GSM1409671	GSM1409672	GSM1409673	GSM1409674	GSM1547539	GSM816687	GSM816688	GSM816689	GSM816690	GSM816691	GSM816692	GSM816693	GSM816694	GSM816695	GSM816696	GSM816697	GSM816698	GSM816699
UGUUGUCUCAAGCUUGCUGCC	osa-miR444b.1\osa-miR444c.1	52.03	58.35	74.54	27.07	28.96	27.26	26.85	38.08	109.82	27.1	16.82	121.19	18.34	114.77	10.68	149.55	113.49	2.03	43.6	4.41	4.14
>LOC_Os05g40700.1(cutsite 159):osa-miR1425-5p
miRNAs and co-regulate siRNAs identified:		wt2003	wt 2007	wt 2011	2h	6h	12h	24h	control	control_rep1	control_rep2	control_rep3	drought rep1	drought rep2	salt rep1	salt rep2	cold rep1	cold rep2	heat	cold+salt	heat+drought	heat +salt
miRNA\siRNA sequence	miRNA\siRNA annotation	GSM1081563	GSM1081564	GSM1081565	GSM1409671	GSM1409672	GSM1409673	GSM1409674	GSM1547539	GSM816687	GSM816688	GSM816689	GSM816690	GSM816691	GSM816692	GSM816693	GSM816694	GSM816695	GSM816696	GSM816697	GSM816698	GSM816699
UAGGAUUCAAUCCUUGCUGCU	osa-miR1425-5p	452.29	491.16	960.75	34.56	70.31	24.53	87.43	14.52	65.74	4.17	189.38	86.98	93.04	123.31	13.88	190.73	13.71	219.25	17.44	70.56	33.12
UUAGGAUUCAAUCCUUGCUGC	isomiR_of_osa-miR1425	43.78	39.49	64.91	2.87	6.41	5.94	3.7	5.19	5.12	6.25	26.59	5.22	57.25	12.81	12.82	15.17	6.09	38.57	8.72	77.18	44.16
>LOC_Os06g01620.1(cutsite 467):osa-miR171f-3p
miRNAs and co-regulate siRNAs identified:		wt2003	wt 2007	wt 2011	2h	6h	12h	24h	control	control_rep1	control_rep2	control_rep3	drought rep1	drought rep2	salt rep1	salt rep2	cold rep1	cold rep2	heat	cold+salt	heat+drought	heat +salt
miRNA\siRNA sequence	miRNA\siRNA annotation	GSM1081563	GSM1081564	GSM1081565	GSM1409671	GSM1409672	GSM1409673	GSM1409674	GSM1547539	GSM816687	GSM816688	GSM816689	GSM816690	GSM816691	GSM816692	GSM816693	GSM816694	GSM816695	GSM816696	GSM816697	GSM816698	GSM816699
UGAUUGAGCCGUGCCAAUAUC	osa-miR171b\osa-miR171c-3p\osa-miR171d-3p\osa-miR171e-3p\osa-miR171f-3p	5.15	4.51	12.57	21.48	21.9	20.09	25.37	17.79	118.88	339.79	49.38	63.78	41.6	93.42	33.82	96.81	239.54	176.61	675.8	79.38	126.96
>LOC_Os06g02560.1(cutsite 616):osa-miR396e-5p
miRNAs and co-regulate siRNAs identified:		wt2003	wt 2007	wt 2011	2h	6h	12h	24h	control	control_rep1	control_rep2	control_rep3	drought rep1	drought rep2	salt rep1	salt rep2	cold rep1	cold rep2	heat	cold+salt	heat+drought	heat +salt
miRNA\siRNA sequence	miRNA\siRNA annotation	GSM1081563	GSM1081564	GSM1081565	GSM1409671	GSM1409672	GSM1409673	GSM1409674	GSM1547539	GSM816687	GSM816688	GSM816689	GSM816690	GSM816691	GSM816692	GSM816693	GSM816694	GSM816695	GSM816696	GSM816697	GSM816698	GSM816699
UCCACAGGCUUUCUUGAACUG	osa-miR396e-5p	5243.73	5669.3	5474.81	425.67	480.07	758.43	898.5	296.1	880.96	27.1	77.06	763.09	1213.49	850.91	144.18	1039.25	47.22	56.84	655.45	308.71	73.14
UCCACAGGCUUUCUUGACCUG	isomiR_of_osa-miR396e\osa-miR396f_2	0.68	0.95	1.09	-	0.11	1.7	0.11	37.7	1.18	-	-	6.38	2.24	3.74	-	2.53	0.38	-	-	-	-
UCCACAGGCUUUCUUGAACUGUGA	isomiR_of_osa-miR396e\osa-miR396f_1	-	-	-	0.3	0.64	0.47	0.32	0.19	0.39	-	18.99	-	2.68	-	2.14	0.72	0.38	8.12	1.45	-	-
UCCACAGGCUUUCUUGAAC	isomiR_of_osa-miR396e\osa-miR396f\osa-miR396g\osa-miR396h\osa-miR396d	56.81	58.7	55.75	16.26	23.61	24.15	28.86	3.37	49.6	2.08	14.65	37.69	34.89	37.37	21.36	25.29	11.81	4.06	29.07	4.41	8.28
>LOC_Os06g02560.2(cutsite 616):osa-miR396e-5p
miRNAs and co-regulate siRNAs identified:		wt2003	wt 2007	wt 2011	2h	6h	12h	24h	control	control_rep1	control_rep2	control_rep3	drought rep1	drought rep2	salt rep1	salt rep2	cold rep1	cold rep2	heat	cold+salt	heat+drought	heat +salt
miRNA\siRNA sequence	miRNA\siRNA annotation	GSM1081563	GSM1081564	GSM1081565	GSM1409671	GSM1409672	GSM1409673	GSM1409674	GSM1547539	GSM816687	GSM816688	GSM816689	GSM816690	GSM816691	GSM816692	GSM816693	GSM816694	GSM816695	GSM816696	GSM816697	GSM816698	GSM816699
UCCACAGGCUUUCUUGAACUG	osa-miR396e-5p	5243.73	5669.3	5474.81	425.67	480.07	758.43	898.5	296.1	880.96	27.1	77.06	763.09	1213.49	850.91	144.18	1039.25	47.22	56.84	655.45	308.71	73.14
UCCACAGGCUUUCUUGACCUG	isomiR_of_osa-miR396e\osa-miR396f_2	0.68	0.95	1.09	-	0.11	1.7	0.11	37.7	1.18	-	-	6.38	2.24	3.74	-	2.53	0.38	-	-	-	-
UCCACAGGCUUUCUUGAACUGUGA	isomiR_of_osa-miR396e\osa-miR396f_1	-	-	-	0.3	0.64	0.47	0.32	0.19	0.39	-	18.99	-	2.68	-	2.14	0.72	0.38	8.12	1.45	-	-
UCCACAGGCUUUCUUGAAC	isomiR_of_osa-miR396e\osa-miR396f\osa-miR396g\osa-miR396h\osa-miR396d	56.81	58.7	55.75	16.26	23.61	24.15	28.86	3.37	49.6	2.08	14.65	37.69	34.89	37.37	21.36	25.29	11.81	4.06	29.07	4.41	8.28
>LOC_Os06g02560.3(cutsite 636):osa-miR396e-5p
miRNAs and co-regulate siRNAs identified:		wt2003	wt 2007	wt 2011	2h	6h	12h	24h	control	control_rep1	control_rep2	control_rep3	drought rep1	drought rep2	salt rep1	salt rep2	cold rep1	cold rep2	heat	cold+salt	heat+drought	heat +salt
miRNA\siRNA sequence	miRNA\siRNA annotation	GSM1081563	GSM1081564	GSM1081565	GSM1409671	GSM1409672	GSM1409673	GSM1409674	GSM1547539	GSM816687	GSM816688	GSM816689	GSM816690	GSM816691	GSM816692	GSM816693	GSM816694	GSM816695	GSM816696	GSM816697	GSM816698	GSM816699
UCCACAGGCUUUCUUGAACUG	osa-miR396e-5p	5243.73	5669.3	5474.81	425.67	480.07	758.43	898.5	296.1	880.96	27.1	77.06	763.09	1213.49	850.91	144.18	1039.25	47.22	56.84	655.45	308.71	73.14
UCCACAGGCUUUCUUGACCUG	isomiR_of_osa-miR396e\osa-miR396f_2	0.68	0.95	1.09	-	0.11	1.7	0.11	37.7	1.18	-	-	6.38	2.24	3.74	-	2.53	0.38	-	-	-	-
UCCACAGGCUUUCUUGAACUGUGA	isomiR_of_osa-miR396e\osa-miR396f_1	-	-	-	0.3	0.64	0.47	0.32	0.19	0.39	-	18.99	-	2.68	-	2.14	0.72	0.38	8.12	1.45	-	-
UCCACAGGCUUUCUUGAAC	isomiR_of_osa-miR396e\osa-miR396f\osa-miR396g\osa-miR396h\osa-miR396d	56.81	58.7	55.75	16.26	23.61	24.15	28.86	3.37	49.6	2.08	14.65	37.69	34.89	37.37	21.36	25.29	11.81	4.06	29.07	4.41	8.28
>LOC_Os06g06050.1(cutsite 2659):osa-miR528-5p
miRNAs and co-regulate siRNAs identified:		wt2003	wt 2007	wt 2011	2h	6h	12h	24h	control	control_rep1	control_rep2	control_rep3	drought rep1	drought rep2	salt rep1	salt rep2	cold rep1	cold rep2	heat	cold+salt	heat+drought	heat +salt
miRNA\siRNA sequence	miRNA\siRNA annotation	GSM1081563	GSM1081564	GSM1081565	GSM1409671	GSM1409672	GSM1409673	GSM1409674	GSM1547539	GSM816687	GSM816688	GSM816689	GSM816690	GSM816691	GSM816692	GSM816693	GSM816694	GSM816695	GSM816696	GSM816697	GSM816698	GSM816699
UGGAAGGGGCAUGCAGAGGAG	osa-miR528-5p	20.32	35.05	25.21	3344.12	1880.21	2993.71	3646.45	4412.72	278.69	47.95	96.59	436.63	90.8	415.31	102.53	365.56	76.55	20.3	24.71	8.82	22.08
>LOC_Os06g37150.1(cutsite 2011):osa-miR528-5p
miRNAs and co-regulate siRNAs identified:		wt2003	wt 2007	wt 2011	2h	6h	12h	24h	control	control_rep1	control_rep2	control_rep3	drought rep1	drought rep2	salt rep1	salt rep2	cold rep1	cold rep2	heat	cold+salt	heat+drought	heat +salt
miRNA\siRNA sequence	miRNA\siRNA annotation	GSM1081563	GSM1081564	GSM1081565	GSM1409671	GSM1409672	GSM1409673	GSM1409674	GSM1547539	GSM816687	GSM816688	GSM816689	GSM816690	GSM816691	GSM816692	GSM816693	GSM816694	GSM816695	GSM816696	GSM816697	GSM816698	GSM816699
UGGAAGGGGCAUGCAGAGGAG	osa-miR528-5p	20.32	35.05	25.21	3344.12	1880.21	2993.71	3646.45	4412.72	278.69	47.95	96.59	436.63	90.8	415.31	102.53	365.56	76.55	20.3	24.71	8.82	22.08
>LOC_Os06g40330.1(cutsite 1429):osa-miR159b
miRNAs and co-regulate siRNAs identified:		wt2003	wt 2007	wt 2011	2h	6h	12h	24h	control	control_rep1	control_rep2	control_rep3	drought rep1	drought rep2	salt rep1	salt rep2	cold rep1	cold rep2	heat	cold+salt	heat+drought	heat +salt
miRNA\siRNA sequence	miRNA\siRNA annotation	GSM1081563	GSM1081564	GSM1081565	GSM1409671	GSM1409672	GSM1409673	GSM1409674	GSM1547539	GSM816687	GSM816688	GSM816689	GSM816690	GSM816691	GSM816692	GSM816693	GSM816694	GSM816695	GSM816696	GSM816697	GSM816698	GSM816699
UUUGGAUUGAAGGGAGCUCUG	osa-miR159a.1\osa-miR159b	1918.76	1007.59	1214.23	238.06	249.28	147.06	489.9	66.45	68.49	33.35	42.33	86.4	42.49	76.34	95.41	63.94	79.59	30.45	20.35	35.28	96.6
UUUGGAUUGAAGGGAGCGAAC	siRNA_1	-	-	-	185.35	181.43	229.23	269.48	-	-	-	-	-	-	-	-	-	-	-	-	-	-
UUUGGAUUGAAGGGAGCUCUGA	isomiR_of_osa-miR159a.1\osa-miR159b_2	38.86	18.2	21.86	102.84	146.6	49.34	91.45	19.23	38.58	2.08	17.36	41.75	18.34	35.23	32.75	44.79	31.23	4.06	4.36	4.41	9.66
UUUGGAUUGAAGGGAGCUC	isomiR_of_osa-miR159a\osa-miR159b	75.03	65.17	58.83	39.47	51.5	44.24	51.91	1.06	3.15	2.08	3.8	4.64	8.05	10.68	10.32	2.89	11.04	2.03	13.08	6.62	9.66
UUUGGAUUGAAGGGAGCUCUGAA	isomiR_of_osa-miR159a.1\osa-miR159b_3	1.18	0.95	1.43	6.28	9.51	5.66	9.2	0.1	29.13	-	0.54	31.89	0.45	30.43	0.36	44.79	-	-	-	2.21	1.38
>LOC_Os06g45310.1(cutsite 864\865):osa-miR156j-5p
miRNAs and co-regulate siRNAs identified:		wt2003	wt 2007	wt 2011	2h	6h	12h	24h	control	control_rep1	control_rep2	control_rep3	drought rep1	drought rep2	salt rep1	salt rep2	cold rep1	cold rep2	heat	cold+salt	heat+drought	heat +salt
miRNA\siRNA sequence	miRNA\siRNA annotation	GSM1081563	GSM1081564	GSM1081565	GSM1409671	GSM1409672	GSM1409673	GSM1409674	GSM1547539	GSM816687	GSM816688	GSM816689	GSM816690	GSM816691	GSM816692	GSM816693	GSM816694	GSM816695	GSM816696	GSM816697	GSM816698	GSM816699
UUGACAGAAGAGAGUGAGCAC	isomiR_of_osa-miR156d\osa-miR156f\osa-miR156h\osa-miR156j	3250.61	3676	2414.1	6640.68	7848.23	10362.1	8750.33	52432.1	46322.3	2889.28	33622.3	55833.4	77128.3	53737.6	64234.1	38627	56026	8558.7	30845.4	47276.7	50389.8
UGACAGAAGAGAGUGAGCAC	osa-miR156a\osa-miR156b-5p\osa-miR156c-5p\osa-miR156d\osa-miR156e\osa-miR156f-5p\osa-miR156g-5p\osa-miR156h-5p\osa-miR156i\osa-miR156j-5p	730.55	744.25	461.31	8881.49	9330.85	10338.5	9480.53	40781.4	57885	1021.46	42935.7	77299.7	86909.6	71574.7	31526.6	40435	48396.2	13386.2	20487.5	41166.5	11779.5
>LOC_Os06g46270.1(cutsite 965):osa-miR164d,osa-miR164e,osa-miR164f
miRNAs and co-regulate siRNAs identified:		wt2003	wt 2007	wt 2011	2h	6h	12h	24h	control	control_rep1	control_rep2	control_rep3	drought rep1	drought rep2	salt rep1	salt rep2	cold rep1	cold rep2	heat	cold+salt	heat+drought	heat +salt
miRNA\siRNA sequence	miRNA\siRNA annotation	GSM1081563	GSM1081564	GSM1081565	GSM1409671	GSM1409672	GSM1409673	GSM1409674	GSM1547539	GSM816687	GSM816688	GSM816689	GSM816690	GSM816691	GSM816692	GSM816693	GSM816694	GSM816695	GSM816696	GSM816697	GSM816698	GSM816699
UGGAGAAGCAGGGCACGUGCA	osa-miR164a\osa-miR164b\osa-miR164f	12.03	12.16	22.2	797.88	639.59	1182.45	1024.84	525.84	2897.56	87.55	191.01	1739.57	430.74	1461.07	119.26	1998.67	364.45	259.85	148.24	255.79	219.42
UGGAGAAGCAGGGCACGUGCU	osa-miR164d	0.59	0.12	0.96	19.96	20.84	57.26	49.79	21.73	138.95	20.85	21.16	89.88	42.04	92.88	12.1	65.02	76.93	22.33	7.27	30.87	12.42
UGCUGGAGAAGCAGGGCACGU	isomiR_of_osa-miR164d	0.27	0.12	0.07	1.97	1.82	5	3.17	15.68	126.36	8.34	19.54	60.31	23.26	37.9	3.92	44.43	13.71	8.12	4.36	-	-
UGGAGAAGCAGGGCACGUGAG	osa-miR164e	-	-	-	15.2	5.02	11.98	13.53	3.37	155.09	4.17	9.22	171.06	11.18	148.4	4.63	119.57	10.66	10.15	2.91	4.41	2.76
>LOC_Os06g47150.1(cutsite 2053):osa-miR160d-5p,osa-miR160e-5p,osa-miR160f-5p
miRNAs and co-regulate siRNAs identified:		wt2003	wt 2007	wt 2011	2h	6h	12h	24h	control	control_rep1	control_rep2	control_rep3	drought rep1	drought rep2	salt rep1	salt rep2	cold rep1	cold rep2	heat	cold+salt	heat+drought	heat +salt
miRNA\siRNA sequence	miRNA\siRNA annotation	GSM1081563	GSM1081564	GSM1081565	GSM1409671	GSM1409672	GSM1409673	GSM1409674	GSM1547539	GSM816687	GSM816688	GSM816689	GSM816690	GSM816691	GSM816692	GSM816693	GSM816694	GSM816695	GSM816696	GSM816697	GSM816698	GSM816699
UGCCUGGCUCCCUGUAUGCCA	osa-miR160a-5p\osa-miR160b-5p\osa-miR160c-5p\osa-miR160d-5p	7.52	3.97	6.76	1.21	2.46	0.57	6.03	0.67	60.23	18.76	10.85	71.9	11.18	79.01	29.55	70.44	0.76	14.21	23.25	30.87	204.24
UGCCUGGCUCCCUGUAUGCCG	osa-miR160e-5p	2.87	3.2	4.17	0.91	0.85	0.66	4.12	0.48	27.95	2.08	1.63	25.51	3.13	24.02	10.68	29.26	1.14	4.06	-	4.41	15.18
UGCCUGGCUCCCUGAAUGCCA	osa-miR160f-5p	1.09	1.13	1.84	1.74	3.63	1.79	8.88	0.67	3.94	-	4.88	5.8	4.92	8.54	5.34	11.2	-	4.06	1.45	-	13.8
>LOC_Os06g47150.2(cutsite 1855):osa-miR160d-5p,osa-miR160e-5p,osa-miR160f-5p
miRNAs and co-regulate siRNAs identified:		wt2003	wt 2007	wt 2011	2h	6h	12h	24h	control	control_rep1	control_rep2	control_rep3	drought rep1	drought rep2	salt rep1	salt rep2	cold rep1	cold rep2	heat	cold+salt	heat+drought	heat +salt
miRNA\siRNA sequence	miRNA\siRNA annotation	GSM1081563	GSM1081564	GSM1081565	GSM1409671	GSM1409672	GSM1409673	GSM1409674	GSM1547539	GSM816687	GSM816688	GSM816689	GSM816690	GSM816691	GSM816692	GSM816693	GSM816694	GSM816695	GSM816696	GSM816697	GSM816698	GSM816699
UGCCUGGCUCCCUGUAUGCCA	osa-miR160a-5p\osa-miR160b-5p\osa-miR160c-5p\osa-miR160d-5p	7.52	3.97	6.76	1.21	2.46	0.57	6.03	0.67	60.23	18.76	10.85	71.9	11.18	79.01	29.55	70.44	0.76	14.21	23.25	30.87	204.24
UGCCUGGCUCCCUGUAUGCCG	osa-miR160e-5p	2.87	3.2	4.17	0.91	0.85	0.66	4.12	0.48	27.95	2.08	1.63	25.51	3.13	24.02	10.68	29.26	1.14	4.06	-	4.41	15.18
UGCCUGGCUCCCUGAAUGCCA	osa-miR160f-5p	1.09	1.13	1.84	1.74	3.63	1.79	8.88	0.67	3.94	-	4.88	5.8	4.92	8.54	5.34	11.2	-	4.06	1.45	-	13.8
>LOC_Os06g47150.3(cutsite 1822):osa-miR160d-5p,osa-miR160e-5p,osa-miR160f-5p
miRNAs and co-regulate siRNAs identified:		wt2003	wt 2007	wt 2011	2h	6h	12h	24h	control	control_rep1	control_rep2	control_rep3	drought rep1	drought rep2	salt rep1	salt rep2	cold rep1	cold rep2	heat	cold+salt	heat+drought	heat +salt
miRNA\siRNA sequence	miRNA\siRNA annotation	GSM1081563	GSM1081564	GSM1081565	GSM1409671	GSM1409672	GSM1409673	GSM1409674	GSM1547539	GSM816687	GSM816688	GSM816689	GSM816690	GSM816691	GSM816692	GSM816693	GSM816694	GSM816695	GSM816696	GSM816697	GSM816698	GSM816699
UGCCUGGCUCCCUGUAUGCCA	osa-miR160a-5p\osa-miR160b-5p\osa-miR160c-5p\osa-miR160d-5p	7.52	3.97	6.76	1.21	2.46	0.57	6.03	0.67	60.23	18.76	10.85	71.9	11.18	79.01	29.55	70.44	0.76	14.21	23.25	30.87	204.24
UGCCUGGCUCCCUGUAUGCCG	osa-miR160e-5p	2.87	3.2	4.17	0.91	0.85	0.66	4.12	0.48	27.95	2.08	1.63	25.51	3.13	24.02	10.68	29.26	1.14	4.06	-	4.41	15.18
UGCCUGGCUCCCUGAAUGCCA	osa-miR160f-5p	1.09	1.13	1.84	1.74	3.63	1.79	8.88	0.67	3.94	-	4.88	5.8	4.92	8.54	5.34	11.2	-	4.06	1.45	-	13.8
>LOC_Os06g47150.4(cutsite 1855):osa-miR160d-5p,osa-miR160e-5p,osa-miR160f-5p
miRNAs and co-regulate siRNAs identified:		wt2003	wt 2007	wt 2011	2h	6h	12h	24h	control	control_rep1	control_rep2	control_rep3	drought rep1	drought rep2	salt rep1	salt rep2	cold rep1	cold rep2	heat	cold+salt	heat+drought	heat +salt
miRNA\siRNA sequence	miRNA\siRNA annotation	GSM1081563	GSM1081564	GSM1081565	GSM1409671	GSM1409672	GSM1409673	GSM1409674	GSM1547539	GSM816687	GSM816688	GSM816689	GSM816690	GSM816691	GSM816692	GSM816693	GSM816694	GSM816695	GSM816696	GSM816697	GSM816698	GSM816699
UGCCUGGCUCCCUGUAUGCCA	osa-miR160a-5p\osa-miR160b-5p\osa-miR160c-5p\osa-miR160d-5p	7.52	3.97	6.76	1.21	2.46	0.57	6.03	0.67	60.23	18.76	10.85	71.9	11.18	79.01	29.55	70.44	0.76	14.21	23.25	30.87	204.24
UGCCUGGCUCCCUGUAUGCCG	osa-miR160e-5p	2.87	3.2	4.17	0.91	0.85	0.66	4.12	0.48	27.95	2.08	1.63	25.51	3.13	24.02	10.68	29.26	1.14	4.06	-	4.41	15.18
UGCCUGGCUCCCUGAAUGCCA	osa-miR160f-5p	1.09	1.13	1.84	1.74	3.63	1.79	8.88	0.67	3.94	-	4.88	5.8	4.92	8.54	5.34	11.2	-	4.06	1.45	-	13.8
>LOC_Os06g49010.1(cutsite 1697):osa-miR156j-5p
miRNAs and co-regulate siRNAs identified:		wt2003	wt 2007	wt 2011	2h	6h	12h	24h	control	control_rep1	control_rep2	control_rep3	drought rep1	drought rep2	salt rep1	salt rep2	cold rep1	cold rep2	heat	cold+salt	heat+drought	heat +salt
miRNA\siRNA sequence	miRNA\siRNA annotation	GSM1081563	GSM1081564	GSM1081565	GSM1409671	GSM1409672	GSM1409673	GSM1409674	GSM1547539	GSM816687	GSM816688	GSM816689	GSM816690	GSM816691	GSM816692	GSM816693	GSM816694	GSM816695	GSM816696	GSM816697	GSM816698	GSM816699
UUGACAGAAGAGAGUGAGCAC	isomiR_of_osa-miR156d\osa-miR156f\osa-miR156h\osa-miR156j	3250.61	3676	2414.1	6640.68	7848.23	10362.1	8750.33	52432.1	46322.3	2889.28	33622.3	55833.4	77128.3	53737.6	64234.1	38627	56026	8558.7	30845.4	47276.7	50389.8
UGACAGAAGAGAGUGAGCAC	osa-miR156a\osa-miR156b-5p\osa-miR156c-5p\osa-miR156d\osa-miR156e\osa-miR156f-5p\osa-miR156g-5p\osa-miR156h-5p\osa-miR156i\osa-miR156j-5p	730.55	744.25	461.31	8881.49	9330.85	10338.5	9480.53	40781.4	57885	1021.46	42935.7	77299.7	86909.6	71574.7	31526.6	40435	48396.2	13386.2	20487.5	41166.5	11779.5
>LOC_Os06g49010.3(cutsite 1450):osa-miR156j-5p
miRNAs and co-regulate siRNAs identified:		wt2003	wt 2007	wt 2011	2h	6h	12h	24h	control	control_rep1	control_rep2	control_rep3	drought rep1	drought rep2	salt rep1	salt rep2	cold rep1	cold rep2	heat	cold+salt	heat+drought	heat +salt
miRNA\siRNA sequence	miRNA\siRNA annotation	GSM1081563	GSM1081564	GSM1081565	GSM1409671	GSM1409672	GSM1409673	GSM1409674	GSM1547539	GSM816687	GSM816688	GSM816689	GSM816690	GSM816691	GSM816692	GSM816693	GSM816694	GSM816695	GSM816696	GSM816697	GSM816698	GSM816699
UUGACAGAAGAGAGUGAGCAC	isomiR_of_osa-miR156d\osa-miR156f\osa-miR156h\osa-miR156j	3250.61	3676	2414.1	6640.68	7848.23	10362.1	8750.33	52432.1	46322.3	2889.28	33622.3	55833.4	77128.3	53737.6	64234.1	38627	56026	8558.7	30845.4	47276.7	50389.8
UGACAGAAGAGAGUGAGCAC	osa-miR156a\osa-miR156b-5p\osa-miR156c-5p\osa-miR156d\osa-miR156e\osa-miR156f-5p\osa-miR156g-5p\osa-miR156h-5p\osa-miR156i\osa-miR156j-5p	730.55	744.25	461.31	8881.49	9330.85	10338.5	9480.53	40781.4	57885	1021.46	42935.7	77299.7	86909.6	71574.7	31526.6	40435	48396.2	13386.2	20487.5	41166.5	11779.5
>LOC_Os07g06470.1(cutsite 1436):osa-miR169a,osa-miR169c,osa-miR169g,osa-miR169m
miRNAs and co-regulate siRNAs identified:		wt2003	wt 2007	wt 2011	2h	6h	12h	24h	control	control_rep1	control_rep2	control_rep3	drought rep1	drought rep2	salt rep1	salt rep2	cold rep1	cold rep2	heat	cold+salt	heat+drought	heat +salt
miRNA\siRNA sequence	miRNA\siRNA annotation	GSM1081563	GSM1081564	GSM1081565	GSM1409671	GSM1409672	GSM1409673	GSM1409674	GSM1547539	GSM816687	GSM816688	GSM816689	GSM816690	GSM816691	GSM816692	GSM816693	GSM816694	GSM816695	GSM816696	GSM816697	GSM816698	GSM816699
UAGCCAAGGAUGACUUGCCUG	osa-miR169h\osa-miR169i-5p.1\osa-miR169j\osa-miR169k\osa-miR169l\osa-miR169m	14.4	18.32	26.78	34.48	11.75	24.71	37.85	6.64	44.09	527.41	612.65	26.09	853.42	30.43	389.1	26.01	540.01	318.72	170.04	211.69	118.68
CAGCCAAGGAUGACUUGCCGA	osa-miR169a	0.82	1.01	1.09	105.64	21.48	50.37	54.13	1.15	10.23	35.44	29.85	11.02	40.26	13.35	81.17	10.48	41.13	8.12	106.09	4.41	33.12
CAGCCAAGGAUGACUUGCCGG	osa-miR169b\osa-miR169c	0.27	0.06	0.82	18.6	7.91	18.11	33.62	27.79	41.73	60.45	43.41	49.87	81.85	69.93	60.88	29.98	69.31	44.66	962.1	19.85	46.92
UAGCCAAGGAUGACUUGCCUA	osa-miR169f.1\osa-miR169g	1.09	1.25	3.83	1.81	1.18	1.23	2.01	0.96	1.57	166.77	59.69	2.32	184.73	3.74	175.15	0.72	118.82	32.48	152.6	28.67	44.16
UAGCCAAGAAUGACUUGCCUA	osa-miR169n\osa-miR169o	3.37	2.61	5.12	7.41	1.82	5.19	5.71	2.12	2.36	22.93	30.93	2.9	130.16	4.8	71.2	2.53	124.53	6.09	20.35	8.82	15.18
AGCCAAGGAUGACUUGCCGGC	isomiR_of_osa-miR169c\osa-miR169e	0.68	1.19	1.16	1.21	0.43	0.85	0.32	1.83	3.94	10.42	2.17	1.74	2.24	0.53	2.49	1.44	3.05	2.03	126.44	-	1.38
>LOC_Os07g06470.2(cutsite 1225):osa-miR169a,osa-miR169c,osa-miR169g,osa-miR169m
miRNAs and co-regulate siRNAs identified:		wt2003	wt 2007	wt 2011	2h	6h	12h	24h	control	control_rep1	control_rep2	control_rep3	drought rep1	drought rep2	salt rep1	salt rep2	cold rep1	cold rep2	heat	cold+salt	heat+drought	heat +salt
miRNA\siRNA sequence	miRNA\siRNA annotation	GSM1081563	GSM1081564	GSM1081565	GSM1409671	GSM1409672	GSM1409673	GSM1409674	GSM1547539	GSM816687	GSM816688	GSM816689	GSM816690	GSM816691	GSM816692	GSM816693	GSM816694	GSM816695	GSM816696	GSM816697	GSM816698	GSM816699
UAGCCAAGGAUGACUUGCCUG	osa-miR169h\osa-miR169i-5p.1\osa-miR169j\osa-miR169k\osa-miR169l\osa-miR169m	14.4	18.32	26.78	34.48	11.75	24.71	37.85	6.64	44.09	527.41	612.65	26.09	853.42	30.43	389.1	26.01	540.01	318.72	170.04	211.69	118.68
CAGCCAAGGAUGACUUGCCGA	osa-miR169a	0.82	1.01	1.09	105.64	21.48	50.37	54.13	1.15	10.23	35.44	29.85	11.02	40.26	13.35	81.17	10.48	41.13	8.12	106.09	4.41	33.12
CAGCCAAGGAUGACUUGCCGG	osa-miR169b\osa-miR169c	0.27	0.06	0.82	18.6	7.91	18.11	33.62	27.79	41.73	60.45	43.41	49.87	81.85	69.93	60.88	29.98	69.31	44.66	962.1	19.85	46.92
UAGCCAAGGAUGACUUGCCUA	osa-miR169f.1\osa-miR169g	1.09	1.25	3.83	1.81	1.18	1.23	2.01	0.96	1.57	166.77	59.69	2.32	184.73	3.74	175.15	0.72	118.82	32.48	152.6	28.67	44.16
UAGCCAAGAAUGACUUGCCUA	osa-miR169n\osa-miR169o	3.37	2.61	5.12	7.41	1.82	5.19	5.71	2.12	2.36	22.93	30.93	2.9	130.16	4.8	71.2	2.53	124.53	6.09	20.35	8.82	15.18
AGCCAAGGAUGACUUGCCGGC	isomiR_of_osa-miR169c\osa-miR169e	0.68	1.19	1.16	1.21	0.43	0.85	0.32	1.83	3.94	10.42	2.17	1.74	2.24	0.53	2.49	1.44	3.05	2.03	126.44	-	1.38
>LOC_Os07g13170.1(cutsite 1415):osa-miR172d-3p
miRNAs and co-regulate siRNAs identified:		wt2003	wt 2007	wt 2011	2h	6h	12h	24h	control	control_rep1	control_rep2	control_rep3	drought rep1	drought rep2	salt rep1	salt rep2	cold rep1	cold rep2	heat	cold+salt	heat+drought	heat +salt
miRNA\siRNA sequence	miRNA\siRNA annotation	GSM1081563	GSM1081564	GSM1081565	GSM1409671	GSM1409672	GSM1409673	GSM1409674	GSM1547539	GSM816687	GSM816688	GSM816689	GSM816690	GSM816691	GSM816692	GSM816693	GSM816694	GSM816695	GSM816696	GSM816697	GSM816698	GSM816699
AGAAUCUUGAUGAUGCUGCAU	osa-miR172a\osa-miR172d-3p	0.55	0.18	0.68	2452.32	2978.4	4436.51	3648.03	220.22	897.1	-	3731.77	534.05	1016.24	675.82	1222.13	693.19	3063.72	-	-	-	-
GAAUCUUGAUGAUGCUGCAU	isomiR_of_osa-miR172a\osa-miR172b\osa-miR172d	-	-	0.07	22.61	22.97	19.9	22.84	0.19	12.2	-	1.63	5.22	0.45	5.34	7.48	6.5	0.38	16.24	2.91	-	208.38
>LOC_Os07g13170.2(cutsite 1474):osa-miR172d-3p
miRNAs and co-regulate siRNAs identified:		wt2003	wt 2007	wt 2011	2h	6h	12h	24h	control	control_rep1	control_rep2	control_rep3	drought rep1	drought rep2	salt rep1	salt rep2	cold rep1	cold rep2	heat	cold+salt	heat+drought	heat +salt
miRNA\siRNA sequence	miRNA\siRNA annotation	GSM1081563	GSM1081564	GSM1081565	GSM1409671	GSM1409672	GSM1409673	GSM1409674	GSM1547539	GSM816687	GSM816688	GSM816689	GSM816690	GSM816691	GSM816692	GSM816693	GSM816694	GSM816695	GSM816696	GSM816697	GSM816698	GSM816699
AGAAUCUUGAUGAUGCUGCAU	osa-miR172a\osa-miR172d-3p	0.55	0.18	0.68	2452.32	2978.4	4436.51	3648.03	220.22	897.1	-	3731.77	534.05	1016.24	675.82	1222.13	693.19	3063.72	-	-	-	-
GAAUCUUGAUGAUGCUGCAU	isomiR_of_osa-miR172a\osa-miR172b\osa-miR172d	-	-	0.07	22.61	22.97	19.9	22.84	0.19	12.2	-	1.63	5.22	0.45	5.34	7.48	6.5	0.38	16.24	2.91	-	208.38
>LOC_Os07g32170.1(cutsite 862\863):osa-miR156j-5p
miRNAs and co-regulate siRNAs identified:		wt2003	wt 2007	wt 2011	2h	6h	12h	24h	control	control_rep1	control_rep2	control_rep3	drought rep1	drought rep2	salt rep1	salt rep2	cold rep1	cold rep2	heat	cold+salt	heat+drought	heat +salt
miRNA\siRNA sequence	miRNA\siRNA annotation	GSM1081563	GSM1081564	GSM1081565	GSM1409671	GSM1409672	GSM1409673	GSM1409674	GSM1547539	GSM816687	GSM816688	GSM816689	GSM816690	GSM816691	GSM816692	GSM816693	GSM816694	GSM816695	GSM816696	GSM816697	GSM816698	GSM816699
UUGACAGAAGAGAGUGAGCAC	isomiR_of_osa-miR156d\osa-miR156f\osa-miR156h\osa-miR156j	3250.61	3676	2414.1	6640.68	7848.23	10362.1	8750.33	52432.1	46322.3	2889.28	33622.3	55833.4	77128.3	53737.6	64234.1	38627	56026	8558.7	30845.4	47276.7	50389.8
UGACAGAAGAGAGUGAGCAC	osa-miR156a\osa-miR156b-5p\osa-miR156c-5p\osa-miR156d\osa-miR156e\osa-miR156f-5p\osa-miR156g-5p\osa-miR156h-5p\osa-miR156i\osa-miR156j-5p	730.55	744.25	461.31	8881.49	9330.85	10338.5	9480.53	40781.4	57885	1021.46	42935.7	77299.7	86909.6	71574.7	31526.6	40435	48396.2	13386.2	20487.5	41166.5	11779.5
>LOC_Os07g32170.2(cutsite 674/675):osa-miR156j-5p
miRNAs and co-regulate siRNAs identified:		wt2003	wt 2007	wt 2011	2h	6h	12h	24h	control	control_rep1	control_rep2	control_rep3	drought rep1	drought rep2	salt rep1	salt rep2	cold rep1	cold rep2	heat	cold+salt	heat+drought	heat +salt
miRNA\siRNA sequence	miRNA\siRNA annotation	GSM1081563	GSM1081564	GSM1081565	GSM1409671	GSM1409672	GSM1409673	GSM1409674	GSM1547539	GSM816687	GSM816688	GSM816689	GSM816690	GSM816691	GSM816692	GSM816693	GSM816694	GSM816695	GSM816696	GSM816697	GSM816698	GSM816699
UUGACAGAAGAGAGUGAGCAC	isomiR_of_osa-miR156d\osa-miR156f\osa-miR156h\osa-miR156j	3250.61	3676	2414.1	6640.68	7848.23	10362.1	8750.33	52432.1	46322.3	2889.28	33622.3	55833.4	77128.3	53737.6	64234.1	38627	56026	8558.7	30845.4	47276.7	50389.8
UGACAGAAGAGAGUGAGCAC	osa-miR156a\osa-miR156b-5p\osa-miR156c-5p\osa-miR156d\osa-miR156e\osa-miR156f-5p\osa-miR156g-5p\osa-miR156h-5p\osa-miR156i\osa-miR156j-5p	730.55	744.25	461.31	8881.49	9330.85	10338.5	9480.53	40781.4	57885	1021.46	42935.7	77299.7	86909.6	71574.7	31526.6	40435	48396.2	13386.2	20487.5	41166.5	11779.5
>LOC_Os07g41720.1(cutsite 1180):osa-miR169a,osa-miR169c,osa-miR169g,osa-miR169m
miRNAs and co-regulate siRNAs identified:		wt2003	wt 2007	wt 2011	2h	6h	12h	24h	control	control_rep1	control_rep2	control_rep3	drought rep1	drought rep2	salt rep1	salt rep2	cold rep1	cold rep2	heat	cold+salt	heat+drought	heat +salt
miRNA\siRNA sequence	miRNA\siRNA annotation	GSM1081563	GSM1081564	GSM1081565	GSM1409671	GSM1409672	GSM1409673	GSM1409674	GSM1547539	GSM816687	GSM816688	GSM816689	GSM816690	GSM816691	GSM816692	GSM816693	GSM816694	GSM816695	GSM816696	GSM816697	GSM816698	GSM816699
UAGCCAAGGAUGACUUGCCUG	osa-miR169h\osa-miR169i-5p.1\osa-miR169j\osa-miR169k\osa-miR169l\osa-miR169m	14.4	18.32	26.78	34.48	11.75	24.71	37.85	6.64	44.09	527.41	612.65	26.09	853.42	30.43	389.1	26.01	540.01	318.72	170.04	211.69	118.68
CAGCCAAGGAUGACUUGCCGA	osa-miR169a	0.82	1.01	1.09	105.64	21.48	50.37	54.13	1.15	10.23	35.44	29.85	11.02	40.26	13.35	81.17	10.48	41.13	8.12	106.09	4.41	33.12
CAGCCAAGGAUGACUUGCCGG	osa-miR169b\osa-miR169c	0.27	0.06	0.82	18.6	7.91	18.11	33.62	27.79	41.73	60.45	43.41	49.87	81.85	69.93	60.88	29.98	69.31	44.66	962.1	19.85	46.92
UAGCCAAGGAUGACUUGCCUA	osa-miR169f.1\osa-miR169g	1.09	1.25	3.83	1.81	1.18	1.23	2.01	0.96	1.57	166.77	59.69	2.32	184.73	3.74	175.15	0.72	118.82	32.48	152.6	28.67	44.16
UAGCCAAGAAUGACUUGCCUA	osa-miR169n\osa-miR169o	3.37	2.61	5.12	7.41	1.82	5.19	5.71	2.12	2.36	22.93	30.93	2.9	130.16	4.8	71.2	2.53	124.53	6.09	20.35	8.82	15.18
AGCCAAGGAUGACUUGCCGGC	isomiR_of_osa-miR169c\osa-miR169e	0.68	1.19	1.16	1.21	0.43	0.85	0.32	1.83	3.94	10.42	2.17	1.74	2.24	0.53	2.49	1.44	3.05	2.03	126.44	-	1.38
>LOC_Os07g41720.2(cutsite 1313):osa-miR169a,osa-miR169c,osa-miR169g,osa-miR169m
miRNAs and co-regulate siRNAs identified:		wt2003	wt 2007	wt 2011	2h	6h	12h	24h	control	control_rep1	control_rep2	control_rep3	drought rep1	drought rep2	salt rep1	salt rep2	cold rep1	cold rep2	heat	cold+salt	heat+drought	heat +salt
miRNA\siRNA sequence	miRNA\siRNA annotation	GSM1081563	GSM1081564	GSM1081565	GSM1409671	GSM1409672	GSM1409673	GSM1409674	GSM1547539	GSM816687	GSM816688	GSM816689	GSM816690	GSM816691	GSM816692	GSM816693	GSM816694	GSM816695	GSM816696	GSM816697	GSM816698	GSM816699
UAGCCAAGGAUGACUUGCCUG	osa-miR169h\osa-miR169i-5p.1\osa-miR169j\osa-miR169k\osa-miR169l\osa-miR169m	14.4	18.32	26.78	34.48	11.75	24.71	37.85	6.64	44.09	527.41	612.65	26.09	853.42	30.43	389.1	26.01	540.01	318.72	170.04	211.69	118.68
CAGCCAAGGAUGACUUGCCGA	osa-miR169a	0.82	1.01	1.09	105.64	21.48	50.37	54.13	1.15	10.23	35.44	29.85	11.02	40.26	13.35	81.17	10.48	41.13	8.12	106.09	4.41	33.12
CAGCCAAGGAUGACUUGCCGG	osa-miR169b\osa-miR169c	0.27	0.06	0.82	18.6	7.91	18.11	33.62	27.79	41.73	60.45	43.41	49.87	81.85	69.93	60.88	29.98	69.31	44.66	962.1	19.85	46.92
UAGCCAAGGAUGACUUGCCUA	osa-miR169f.1\osa-miR169g	1.09	1.25	3.83	1.81	1.18	1.23	2.01	0.96	1.57	166.77	59.69	2.32	184.73	3.74	175.15	0.72	118.82	32.48	152.6	28.67	44.16
UAGCCAAGAAUGACUUGCCUA	osa-miR169n\osa-miR169o	3.37	2.61	5.12	7.41	1.82	5.19	5.71	2.12	2.36	22.93	30.93	2.9	130.16	4.8	71.2	2.53	124.53	6.09	20.35	8.82	15.18
AGCCAAGGAUGACUUGCCGGC	isomiR_of_osa-miR169c\osa-miR169e	0.68	1.19	1.16	1.21	0.43	0.85	0.32	1.83	3.94	10.42	2.17	1.74	2.24	0.53	2.49	1.44	3.05	2.03	126.44	-	1.38
>LOC_Os07g46990.1(cutsite 135):osa-miR398b
miRNAs and co-regulate siRNAs identified:		wt2003	wt 2007	wt 2011	2h	6h	12h	24h	control	control_rep1	control_rep2	control_rep3	drought rep1	drought rep2	salt rep1	salt rep2	cold rep1	cold rep2	heat	cold+salt	heat+drought	heat +salt
miRNA\siRNA sequence	miRNA\siRNA annotation	GSM1081563	GSM1081564	GSM1081565	GSM1409671	GSM1409672	GSM1409673	GSM1409674	GSM1547539	GSM816687	GSM816688	GSM816689	GSM816690	GSM816691	GSM816692	GSM816693	GSM816694	GSM816695	GSM816696	GSM816697	GSM816698	GSM816699
UGUGUUCUCAGGUCGCCCCUG	osa-miR398b	437.03	389.59	192.12	3.63	3.31	6.7	5.29	0.87	3.54	-	-	4.64	-	2.67	0.36	4.33	-	-	-	-	-
>LOC_Os08g04310.1(cutsite 258):osa-miR528-5p
miRNAs and co-regulate siRNAs identified:		wt2003	wt 2007	wt 2011	2h	6h	12h	24h	control	control_rep1	control_rep2	control_rep3	drought rep1	drought rep2	salt rep1	salt rep2	cold rep1	cold rep2	heat	cold+salt	heat+drought	heat +salt
miRNA\siRNA sequence	miRNA\siRNA annotation	GSM1081563	GSM1081564	GSM1081565	GSM1409671	GSM1409672	GSM1409673	GSM1409674	GSM1547539	GSM816687	GSM816688	GSM816689	GSM816690	GSM816691	GSM816692	GSM816693	GSM816694	GSM816695	GSM816696	GSM816697	GSM816698	GSM816699
UGGAAGGGGCAUGCAGAGGAG	osa-miR528-5p	20.32	35.05	25.21	3344.12	1880.21	2993.71	3646.45	4412.72	278.69	47.95	96.59	436.63	90.8	415.31	102.53	365.56	76.55	20.3	24.71	8.82	22.08
>LOC_Os08g06510.1(cutsite 1382):osa-miR444c.2,osa-miR444e
miRNAs and co-regulate siRNAs identified:		wt2003	wt 2007	wt 2011	2h	6h	12h	24h	control	control_rep1	control_rep2	control_rep3	drought rep1	drought rep2	salt rep1	salt rep2	cold rep1	cold rep2	heat	cold+salt	heat+drought	heat +salt
miRNA\siRNA sequence	miRNA\siRNA annotation	GSM1081563	GSM1081564	GSM1081565	GSM1409671	GSM1409672	GSM1409673	GSM1409674	GSM1547539	GSM816687	GSM816688	GSM816689	GSM816690	GSM816691	GSM816692	GSM816693	GSM816694	GSM816695	GSM816696	GSM816697	GSM816698	GSM816699
UGCAGUUGUUGUCUCAAGCUU	osa-miR444b.2\osa-miR444c.2	111.75	100.87	120.93	145.72	172.45	182.91	189.76	490.26	1393.08	54.2	93.88	905.74	42.04	874.4	99.32	853.22	7.62	87.29	414.2	8.82	51.06
UGCAGUUGCUGCCUCAAGCUU	osa-miR444a-3p.2\osa-miR444d.2\osa-miR444e	20.82	21.41	23.16	19.81	29.28	23.58	26.85	68.86	121.63	187.62	122.1	122.35	51.89	147.33	160.55	125.35	12.19	89.32	338.62	13.23	41.4
>LOC_Os08g10080.1(cutsite 783):osa-miR164d,osa-miR164e,osa-miR164f
miRNAs and co-regulate siRNAs identified:		wt2003	wt 2007	wt 2011	2h	6h	12h	24h	control	control_rep1	control_rep2	control_rep3	drought rep1	drought rep2	salt rep1	salt rep2	cold rep1	cold rep2	heat	cold+salt	heat+drought	heat +salt
miRNA\siRNA sequence	miRNA\siRNA annotation	GSM1081563	GSM1081564	GSM1081565	GSM1409671	GSM1409672	GSM1409673	GSM1409674	GSM1547539	GSM816687	GSM816688	GSM816689	GSM816690	GSM816691	GSM816692	GSM816693	GSM816694	GSM816695	GSM816696	GSM816697	GSM816698	GSM816699
UGGAGAAGCAGGGCACGUGCA	osa-miR164a\osa-miR164b\osa-miR164f	12.03	12.16	22.2	797.88	639.59	1182.45	1024.84	525.84	2897.56	87.55	191.01	1739.57	430.74	1461.07	119.26	1998.67	364.45	259.85	148.24	255.79	219.42
UGGAGAAGCAGGGCACGUGCU	osa-miR164d	0.59	0.12	0.96	19.96	20.84	57.26	49.79	21.73	138.95	20.85	21.16	89.88	42.04	92.88	12.1	65.02	76.93	22.33	7.27	30.87	12.42
UGGAGAAGCAGGGCACGUGAG	osa-miR164e	-	-	-	15.2	5.02	11.98	13.53	3.37	155.09	4.17	9.22	171.06	11.18	148.4	4.63	119.57	10.66	10.15	2.91	4.41	2.76
Other cutsite 21 in LOC_Os08g10080.1
CGAAGCGGAAGCGAGAAUG	siRNA_9	0.09	-	-	16.41	12.5	7.26	6.66	0.1	-	-	-	-	0.89	-	1.42	-	0.38	-	-	-	1.38
CGAAGCGGAAGCGAGAAUGUCG	siRNA_10	0.27	0.06	0.14	11.34	5.24	2.74	5.6	2.12	-	-	0.54	0.58	0.45	-	0.71	-	-	-	-	-	1.38
Other cutsite 454 in LOC_Os08g10080.1
CACGGCGGCGGCGGCGGCGGC	siRNA_11	6.79	7.23	10.73	-	-	-	-	1.63	-	-	1.09	-	0.89	-	1.42	-	-	-	-	-	-
>LOC_Os08g33488.1(cutsite 322):osa-miR444c.2,osa-miR444e
miRNAs and co-regulate siRNAs identified:		wt2003	wt 2007	wt 2011	2h	6h	12h	24h	control	control_rep1	control_rep2	control_rep3	drought rep1	drought rep2	salt rep1	salt rep2	cold rep1	cold rep2	heat	cold+salt	heat+drought	heat +salt
miRNA\siRNA sequence	miRNA\siRNA annotation	GSM1081563	GSM1081564	GSM1081565	GSM1409671	GSM1409672	GSM1409673	GSM1409674	GSM1547539	GSM816687	GSM816688	GSM816689	GSM816690	GSM816691	GSM816692	GSM816693	GSM816694	GSM816695	GSM816696	GSM816697	GSM816698	GSM816699
UGCAGUUGUUGUCUCAAGCUU	osa-miR444b.2\osa-miR444c.2	111.75	100.87	120.93	145.72	172.45	182.91	189.76	490.26	1393.08	54.2	93.88	905.74	42.04	874.4	99.32	853.22	7.62	87.29	414.2	8.82	51.06
UGCAGUUGCUGCCUCAAGCUU	osa-miR444a-3p.2\osa-miR444d.2\osa-miR444e	20.82	21.41	23.16	19.81	29.28	23.58	26.85	68.86	121.63	187.62	122.1	122.35	51.89	147.33	160.55	125.35	12.19	89.32	338.62	13.23	41.4
Other cutsite 329 in LOC_Os08g33488.1
CAAGUUAUGCAGUUGCUGCCU	isomiR_of_osa-miR444a\osa-miR444e	7.97	6.4	6.42	-	0.11	0.47	0.32	0.29	16.53	37.52	97.68	11.6	144.47	14.41	39.87	14.81	113.87	44.66	61.04	24.26	11.04
>LOC_Os08g37670.1(cutsite 667\668):osa-miR408-3p
miRNAs and co-regulate siRNAs identified:		wt2003	wt 2007	wt 2011	2h	6h	12h	24h	control	control_rep1	control_rep2	control_rep3	drought rep1	drought rep2	salt rep1	salt rep2	cold rep1	cold rep2	heat	cold+salt	heat+drought	heat +salt
miRNA\siRNA sequence	miRNA\siRNA annotation	GSM1081563	GSM1081564	GSM1081565	GSM1409671	GSM1409672	GSM1409673	GSM1409674	GSM1547539	GSM816687	GSM816688	GSM816689	GSM816690	GSM816691	GSM816692	GSM816693	GSM816694	GSM816695	GSM816696	GSM816697	GSM816698	GSM816699
CUGCACUGCCUCUUCCCUGGC	osa-miR408-3p	78.08	150.2	62.24	38.26	20.3	77.16	72.73	8.37	3.94	-	-	2.9	-	1.6	-	3.25	-	-	-	4.41	-
UGCACUGCCUCUUCCCUGGC	isomiR_of_osa-miR408	7.84	18.5	6.7	9.45	6.84	17.26	15.86	0.38	0.39	-	-	-	0.45	0.53	-	0.72	-	-	-	-	-
>LOC_Os10g33940.1(cutsite 1646):osa-miR160d-5p,osa-miR160e-5p,osa-miR160f-5p
miRNAs and co-regulate siRNAs identified:		wt2003	wt 2007	wt 2011	2h	6h	12h	24h	control	control_rep1	control_rep2	control_rep3	drought rep1	drought rep2	salt rep1	salt rep2	cold rep1	cold rep2	heat	cold+salt	heat+drought	heat +salt
miRNA\siRNA sequence	miRNA\siRNA annotation	GSM1081563	GSM1081564	GSM1081565	GSM1409671	GSM1409672	GSM1409673	GSM1409674	GSM1547539	GSM816687	GSM816688	GSM816689	GSM816690	GSM816691	GSM816692	GSM816693	GSM816694	GSM816695	GSM816696	GSM816697	GSM816698	GSM816699
UGCCUGGCUCCCUGUAUGCCA	osa-miR160a-5p\osa-miR160b-5p\osa-miR160c-5p\osa-miR160d-5p	7.52	3.97	6.76	1.21	2.46	0.57	6.03	0.67	60.23	18.76	10.85	71.9	11.18	79.01	29.55	70.44	0.76	14.21	23.25	30.87	204.24
UGCCUGGCUCCCUGUAUGCCG	osa-miR160e-5p	2.87	3.2	4.17	0.91	0.85	0.66	4.12	0.48	27.95	2.08	1.63	25.51	3.13	24.02	10.68	29.26	1.14	4.06	-	4.41	15.18
UGCCUGGCUCCCUGAAUGCCA	osa-miR160f-5p	1.09	1.13	1.84	1.74	3.63	1.79	8.88	0.67	3.94	-	4.88	5.8	4.92	8.54	5.34	11.2	-	4.06	1.45	-	13.8
>LOC_Os10g33960.1(cutsite 935):osa-miR166h-3p,osa-miR166j-3p,osa-miR166l-3p
miRNAs and co-regulate siRNAs identified:		wt2003	wt 2007	wt 2011	2h	6h	12h	24h	control	control_rep1	control_rep2	control_rep3	drought rep1	drought rep2	salt rep1	salt rep2	cold rep1	cold rep2	heat	cold+salt	heat+drought	heat +salt
miRNA\siRNA sequence	miRNA\siRNA annotation	GSM1081563	GSM1081564	GSM1081565	GSM1409671	GSM1409672	GSM1409673	GSM1409674	GSM1547539	GSM816687	GSM816688	GSM816689	GSM816690	GSM816691	GSM816692	GSM816693	GSM816694	GSM816695	GSM816696	GSM816697	GSM816698	GSM816699
UCUCGGACCAGGCUUCAUUCC	isomiR_of_osa-miR166a\osa-miR166b\osa-miR166d\osa-miR166f\osa-miR166g	9489.98	9559.72	7429.51	62.61	69.77	92.54	116.61	302.64	264.13	204.29	824.82	666.26	446.84	379.01	1215.37	460.2	1240.34	203.01	393.85	132.3	274.62
UUCGGACCAGGCUUCAUUCCC	isomiR_of_osa-miR166c\osa-miR166j	8966.72	9287.3	7155.61	190.11	197.67	258.56	287.13	1472.7	165.72	70.88	238.22	431.99	156.1	175.63	293.34	242.02	209.45	50.75	159.87	33.08	81.42
UCGGACCAGGCUUCAUUCCCC	osa-miR166a-3p\osa-miR166b-3p\osa-miR166c-3p\osa-miR166d-3p\osa-miR166f\osa-miR166j-3p	8228.65	7346.54	5607.28	1622.91	2052.77	2263.77	2192.18	12670.7	4507.92	373.15	3904.87	9408.2	1477.83	5749.79	4851.86	7637.41	2553.04	1766.15	8074.68	507.17	956.32
UCGGACCAGGCUUCAUUCCUC	osa-miR166g-3p\osa-miR166h-3p	127.24	159.81	149.56	110.41	120.63	161.78	160.9	981.19	690.44	47.95	607.76	1697.82	275.53	901.62	856.88	992.65	371.68	243.61	1001.34	83.79	129.72
UCGGACCAGGCUUCAAUCCCU	osa-miR166k-3p\osa-miR166l-3p	549.14	423.57	376.46	57.32	67.1	89.9	92.5	1007.35	362.93	43.78	717.92	804.84	343.07	498.59	913.84	559.54	445.18	292.33	1139.41	57.33	129.72
UCGGACCAGGCUUCCUUCCCC	isomiR_of_osa-miR166a-3p\osa-miR166b-3p\osa-miR166c-3p\osa-miR166d-3p\osa-miR166f\osa-miR166j-3p	2	1.78	1.57	35.47	87.4	79.05	55.29	2.5	74.4	31.27	267.52	632.05	79.62	325.1	519.4	171.58	437.95	87.29	331.36	39.69	55.2
>LOC_Os10g33960.2(cutsite 707):osa-miR166h-3p,osa-miR166j-3p,osa-miR166l-3p
miRNAs and co-regulate siRNAs identified:		wt2003	wt 2007	wt 2011	2h	6h	12h	24h	control	control_rep1	control_rep2	control_rep3	drought rep1	drought rep2	salt rep1	salt rep2	cold rep1	cold rep2	heat	cold+salt	heat+drought	heat +salt
miRNA\siRNA sequence	miRNA\siRNA annotation	GSM1081563	GSM1081564	GSM1081565	GSM1409671	GSM1409672	GSM1409673	GSM1409674	GSM1547539	GSM816687	GSM816688	GSM816689	GSM816690	GSM816691	GSM816692	GSM816693	GSM816694	GSM816695	GSM816696	GSM816697	GSM816698	GSM816699
UCUCGGACCAGGCUUCAUUCC	isomiR_of_osa-miR166a\osa-miR166b\osa-miR166d\osa-miR166f\osa-miR166g	9489.98	9559.72	7429.51	62.61	69.77	92.54	116.61	302.64	264.13	204.29	824.82	666.26	446.84	379.01	1215.37	460.2	1240.34	203.01	393.85	132.3	274.62
UUCGGACCAGGCUUCAUUCCC	isomiR_of_osa-miR166c\osa-miR166j	8966.72	9287.3	7155.61	190.11	197.67	258.56	287.13	1472.7	165.72	70.88	238.22	431.99	156.1	175.63	293.34	242.02	209.45	50.75	159.87	33.08	81.42
UCGGACCAGGCUUCAUUCCCC	osa-miR166a-3p\osa-miR166b-3p\osa-miR166c-3p\osa-miR166d-3p\osa-miR166f\osa-miR166j-3p	8228.65	7346.54	5607.28	1622.91	2052.77	2263.77	2192.18	12670.7	4507.92	373.15	3904.87	9408.2	1477.83	5749.79	4851.86	7637.41	2553.04	1766.15	8074.68	507.17	956.32
UCGGACCAGGCUUCAUUCCUC	osa-miR166g-3p\osa-miR166h-3p	127.24	159.81	149.56	110.41	120.63	161.78	160.9	981.19	690.44	47.95	607.76	1697.82	275.53	901.62	856.88	992.65	371.68	243.61	1001.34	83.79	129.72
UCGGACCAGGCUUCAAUCCCU	osa-miR166k-3p\osa-miR166l-3p	549.14	423.57	376.46	57.32	67.1	89.9	92.5	1007.35	362.93	43.78	717.92	804.84	343.07	498.59	913.84	559.54	445.18	292.33	1139.41	57.33	129.72
UCGGACCAGGCUUCCUUCCCC	isomiR_of_osa-miR166a-3p\osa-miR166b-3p\osa-miR166c-3p\osa-miR166d-3p\osa-miR166f\osa-miR166j-3p	2	1.78	1.57	35.47	87.4	79.05	55.29	2.5	74.4	31.27	267.52	632.05	79.62	325.1	519.4	171.58	437.95	87.29	331.36	39.69	55.2
>LOC_Os10g33960.3(cutsite 935):osa-miR166h-3p,osa-miR166j-3p,osa-miR166l-3p
miRNAs and co-regulate siRNAs identified:		wt2003	wt 2007	wt 2011	2h	6h	12h	24h	control	control_rep1	control_rep2	control_rep3	drought rep1	drought rep2	salt rep1	salt rep2	cold rep1	cold rep2	heat	cold+salt	heat+drought	heat +salt
miRNA\siRNA sequence	miRNA\siRNA annotation	GSM1081563	GSM1081564	GSM1081565	GSM1409671	GSM1409672	GSM1409673	GSM1409674	GSM1547539	GSM816687	GSM816688	GSM816689	GSM816690	GSM816691	GSM816692	GSM816693	GSM816694	GSM816695	GSM816696	GSM816697	GSM816698	GSM816699
UCUCGGACCAGGCUUCAUUCC	isomiR_of_osa-miR166a\osa-miR166b\osa-miR166d\osa-miR166f\osa-miR166g	9489.98	9559.72	7429.51	62.61	69.77	92.54	116.61	302.64	264.13	204.29	824.82	666.26	446.84	379.01	1215.37	460.2	1240.34	203.01	393.85	132.3	274.62
UUCGGACCAGGCUUCAUUCCC	isomiR_of_osa-miR166c\osa-miR166j	8966.72	9287.3	7155.61	190.11	197.67	258.56	287.13	1472.7	165.72	70.88	238.22	431.99	156.1	175.63	293.34	242.02	209.45	50.75	159.87	33.08	81.42
UCGGACCAGGCUUCAUUCCCC	osa-miR166a-3p\osa-miR166b-3p\osa-miR166c-3p\osa-miR166d-3p\osa-miR166f\osa-miR166j-3p	8228.65	7346.54	5607.28	1622.91	2052.77	2263.77	2192.18	12670.7	4507.92	373.15	3904.87	9408.2	1477.83	5749.79	4851.86	7637.41	2553.04	1766.15	8074.68	507.17	956.32
UCGGACCAGGCUUCAUUCCUC	osa-miR166g-3p\osa-miR166h-3p	127.24	159.81	149.56	110.41	120.63	161.78	160.9	981.19	690.44	47.95	607.76	1697.82	275.53	901.62	856.88	992.65	371.68	243.61	1001.34	83.79	129.72
UCGGACCAGGCUUCAAUCCCU	osa-miR166k-3p\osa-miR166l-3p	549.14	423.57	376.46	57.32	67.1	89.9	92.5	1007.35	362.93	43.78	717.92	804.84	343.07	498.59	913.84	559.54	445.18	292.33	1139.41	57.33	129.72
UCGGACCAGGCUUCCUUCCCC	isomiR_of_osa-miR166a-3p\osa-miR166b-3p\osa-miR166c-3p\osa-miR166d-3p\osa-miR166f\osa-miR166j-3p	2	1.78	1.57	35.47	87.4	79.05	55.29	2.5	74.4	31.27	267.52	632.05	79.62	325.1	519.4	171.58	437.95	87.29	331.36	39.69	55.2
>LOC_Os10g33960.4(cutsite 935):osa-miR166h-3p,osa-miR166j-3p,osa-miR166l-3p
miRNAs and co-regulate siRNAs identified:		wt2003	wt 2007	wt 2011	2h	6h	12h	24h	control	control_rep1	control_rep2	control_rep3	drought rep1	drought rep2	salt rep1	salt rep2	cold rep1	cold rep2	heat	cold+salt	heat+drought	heat +salt
miRNA\siRNA sequence	miRNA\siRNA annotation	GSM1081563	GSM1081564	GSM1081565	GSM1409671	GSM1409672	GSM1409673	GSM1409674	GSM1547539	GSM816687	GSM816688	GSM816689	GSM816690	GSM816691	GSM816692	GSM816693	GSM816694	GSM816695	GSM816696	GSM816697	GSM816698	GSM816699
UCUCGGACCAGGCUUCAUUCC	isomiR_of_osa-miR166a\osa-miR166b\osa-miR166d\osa-miR166f\osa-miR166g	9489.98	9559.72	7429.51	62.61	69.77	92.54	116.61	302.64	264.13	204.29	824.82	666.26	446.84	379.01	1215.37	460.2	1240.34	203.01	393.85	132.3	274.62
UUCGGACCAGGCUUCAUUCCC	isomiR_of_osa-miR166c\osa-miR166j	8966.72	9287.3	7155.61	190.11	197.67	258.56	287.13	1472.7	165.72	70.88	238.22	431.99	156.1	175.63	293.34	242.02	209.45	50.75	159.87	33.08	81.42
UCGGACCAGGCUUCAUUCCCC	osa-miR166a-3p\osa-miR166b-3p\osa-miR166c-3p\osa-miR166d-3p\osa-miR166f\osa-miR166j-3p	8228.65	7346.54	5607.28	1622.91	2052.77	2263.77	2192.18	12670.7	4507.92	373.15	3904.87	9408.2	1477.83	5749.79	4851.86	7637.41	2553.04	1766.15	8074.68	507.17	956.32
UCGGACCAGGCUUCAUUCCUC	osa-miR166g-3p\osa-miR166h-3p	127.24	159.81	149.56	110.41	120.63	161.78	160.9	981.19	690.44	47.95	607.76	1697.82	275.53	901.62	856.88	992.65	371.68	243.61	1001.34	83.79	129.72
UCGGACCAGGCUUCAAUCCCU	osa-miR166k-3p\osa-miR166l-3p	549.14	423.57	376.46	57.32	67.1	89.9	92.5	1007.35	362.93	43.78	717.92	804.84	343.07	498.59	913.84	559.54	445.18	292.33	1139.41	57.33	129.72
UCGGACCAGGCUUCCUUCCCC	isomiR_of_osa-miR166a-3p\osa-miR166b-3p\osa-miR166c-3p\osa-miR166d-3p\osa-miR166f\osa-miR166j-3p	2	1.78	1.57	35.47	87.4	79.05	55.29	2.5	74.4	31.27	267.52	632.05	79.62	325.1	519.4	171.58	437.95	87.29	331.36	39.69	55.2
>LOC_Os10g35230.1(cutsite 1448):osa-miR1425-5p
miRNAs and co-regulate siRNAs identified:		wt2003	wt 2007	wt 2011	2h	6h	12h	24h	control	control_rep1	control_rep2	control_rep3	drought rep1	drought rep2	salt rep1	salt rep2	cold rep1	cold rep2	heat	cold+salt	heat+drought	heat +salt
miRNA\siRNA sequence	miRNA\siRNA annotation	GSM1081563	GSM1081564	GSM1081565	GSM1409671	GSM1409672	GSM1409673	GSM1409674	GSM1547539	GSM816687	GSM816688	GSM816689	GSM816690	GSM816691	GSM816692	GSM816693	GSM816694	GSM816695	GSM816696	GSM816697	GSM816698	GSM816699
UAGGAUUCAAUCCUUGCUGCU	osa-miR1425-5p	452.29	491.16	960.75	34.56	70.31	24.53	87.43	14.52	65.74	4.17	189.38	86.98	93.04	123.31	13.88	190.73	13.71	219.25	17.44	70.56	33.12
UUAGGAUUCAAUCCUUGCUGC	isomiR_of_osa-miR1425	43.78	39.49	64.91	2.87	6.41	5.94	3.7	5.19	5.12	6.25	26.59	5.22	57.25	12.81	12.82	15.17	6.09	38.57	8.72	77.18	44.16
>LOC_Os10g35240.1(cutsite 1307):osa-miR1425-5p
miRNAs and co-regulate siRNAs identified:		wt2003	wt 2007	wt 2011	2h	6h	12h	24h	control	control_rep1	control_rep2	control_rep3	drought rep1	drought rep2	salt rep1	salt rep2	cold rep1	cold rep2	heat	cold+salt	heat+drought	heat +salt
miRNA\siRNA sequence	miRNA\siRNA annotation	GSM1081563	GSM1081564	GSM1081565	GSM1409671	GSM1409672	GSM1409673	GSM1409674	GSM1547539	GSM816687	GSM816688	GSM816689	GSM816690	GSM816691	GSM816692	GSM816693	GSM816694	GSM816695	GSM816696	GSM816697	GSM816698	GSM816699
UAGGAUUCAAUCCUUGCUGCU	osa-miR1425-5p	452.29	491.16	960.75	34.56	70.31	24.53	87.43	14.52	65.74	4.17	189.38	86.98	93.04	123.31	13.88	190.73	13.71	219.25	17.44	70.56	33.12
UUAGGAUUCAAUCCUUGCUGC	isomiR_of_osa-miR1425	43.78	39.49	64.91	2.87	6.41	5.94	3.7	5.19	5.12	6.25	26.59	5.22	57.25	12.81	12.82	15.17	6.09	38.57	8.72	77.18	44.16
>LOC_Os10g35240.2(cutsite 1307):osa-miR1425-5p
miRNAs and co-regulate siRNAs identified:		wt2003	wt 2007	wt 2011	2h	6h	12h	24h	control	control_rep1	control_rep2	control_rep3	drought rep1	drought rep2	salt rep1	salt rep2	cold rep1	cold rep2	heat	cold+salt	heat+drought	heat +salt
miRNA\siRNA sequence	miRNA\siRNA annotation	GSM1081563	GSM1081564	GSM1081565	GSM1409671	GSM1409672	GSM1409673	GSM1409674	GSM1547539	GSM816687	GSM816688	GSM816689	GSM816690	GSM816691	GSM816692	GSM816693	GSM816694	GSM816695	GSM816696	GSM816697	GSM816698	GSM816699
UAGGAUUCAAUCCUUGCUGCU	osa-miR1425-5p	452.29	491.16	960.75	34.56	70.31	24.53	87.43	14.52	65.74	4.17	189.38	86.98	93.04	123.31	13.88	190.73	13.71	219.25	17.44	70.56	33.12
UUAGGAUUCAAUCCUUGCUGC	isomiR_of_osa-miR1425	43.78	39.49	64.91	2.87	6.41	5.94	3.7	5.19	5.12	6.25	26.59	5.22	57.25	12.81	12.82	15.17	6.09	38.57	8.72	77.18	44.16
>LOC_Os10g35436.1(cutsite 1319):osa-miR1425-5p
miRNAs and co-regulate siRNAs identified:		wt2003	wt 2007	wt 2011	2h	6h	12h	24h	control	control_rep1	control_rep2	control_rep3	drought rep1	drought rep2	salt rep1	salt rep2	cold rep1	cold rep2	heat	cold+salt	heat+drought	heat +salt
miRNA\siRNA sequence	miRNA\siRNA annotation	GSM1081563	GSM1081564	GSM1081565	GSM1409671	GSM1409672	GSM1409673	GSM1409674	GSM1547539	GSM816687	GSM816688	GSM816689	GSM816690	GSM816691	GSM816692	GSM816693	GSM816694	GSM816695	GSM816696	GSM816697	GSM816698	GSM816699
UAGGAUUCAAUCCUUGCUGCU	osa-miR1425-5p	452.29	491.16	960.75	34.56	70.31	24.53	87.43	14.52	65.74	4.17	189.38	86.98	93.04	123.31	13.88	190.73	13.71	219.25	17.44	70.56	33.12
UUAGGAUUCAAUCCUUGCUGC	isomiR_of_osa-miR1425	43.78	39.49	64.91	2.87	6.41	5.94	3.7	5.19	5.12	6.25	26.59	5.22	57.25	12.81	12.82	15.17	6.09	38.57	8.72	77.18	44.16
>LOC_Os11g30370.1(cutsite 1101\1102):osa-miR156j-5p
miRNAs and co-regulate siRNAs identified:		wt2003	wt 2007	wt 2011	2h	6h	12h	24h	control	control_rep1	control_rep2	control_rep3	drought rep1	drought rep2	salt rep1	salt rep2	cold rep1	cold rep2	heat	cold+salt	heat+drought	heat +salt
miRNA\siRNA sequence	miRNA\siRNA annotation	GSM1081563	GSM1081564	GSM1081565	GSM1409671	GSM1409672	GSM1409673	GSM1409674	GSM1547539	GSM816687	GSM816688	GSM816689	GSM816690	GSM816691	GSM816692	GSM816693	GSM816694	GSM816695	GSM816696	GSM816697	GSM816698	GSM816699
UUGACAGAAGAGAGUGAGCAC	isomiR_of_osa-miR156d\osa-miR156f\osa-miR156h\osa-miR156j	3250.61	3676	2414.1	6640.68	7848.23	10362.1	8750.33	52432.1	46322.3	2889.28	33622.3	55833.4	77128.3	53737.6	64234.1	38627	56026	8558.7	30845.4	47276.7	50389.8
UGACAGAAGAGAGUGAGCAC	osa-miR156a\osa-miR156b-5p\osa-miR156c-5p\osa-miR156d\osa-miR156e\osa-miR156f-5p\osa-miR156g-5p\osa-miR156h-5p\osa-miR156i\osa-miR156j-5p	730.55	744.25	461.31	8881.49	9330.85	10338.5	9480.53	40781.4	57885	1021.46	42935.7	77299.7	86909.6	71574.7	31526.6	40435	48396.2	13386.2	20487.5	41166.5	11779.5
>LOC_Os11g35030.1(cutsite 880):osa-miR396e-5p
miRNAs and co-regulate siRNAs identified:		wt2003	wt 2007	wt 2011	2h	6h	12h	24h	control	control_rep1	control_rep2	control_rep3	drought rep1	drought rep2	salt rep1	salt rep2	cold rep1	cold rep2	heat	cold+salt	heat+drought	heat +salt
miRNA\siRNA sequence	miRNA\siRNA annotation	GSM1081563	GSM1081564	GSM1081565	GSM1409671	GSM1409672	GSM1409673	GSM1409674	GSM1547539	GSM816687	GSM816688	GSM816689	GSM816690	GSM816691	GSM816692	GSM816693	GSM816694	GSM816695	GSM816696	GSM816697	GSM816698	GSM816699
UCCACAGGCUUUCUUGAACUG	osa-miR396e-5p	5243.73	5669.3	5474.81	425.67	480.07	758.43	898.5	296.1	880.96	27.1	77.06	763.09	1213.49	850.91	144.18	1039.25	47.22	56.84	655.45	308.71	73.14
UCCACAGGCUUUCUUGACCUG	isomiR_of_osa-miR396e\osa-miR396f_2	0.68	0.95	1.09	-	0.11	1.7	0.11	37.7	1.18	-	-	6.38	2.24	3.74	-	2.53	0.38	-	-	-	-
UCCACAGGCUUUCUUGAACUGUGA	isomiR_of_osa-miR396e\osa-miR396f_1	-	-	-	0.3	0.64	0.47	0.32	0.19	0.39	-	18.99	-	2.68	-	2.14	0.72	0.38	8.12	1.45	-	-
UCCACAGGCUUUCUUGAAC	isomiR_of_osa-miR396e\osa-miR396f\osa-miR396g\osa-miR396h\osa-miR396d	56.81	58.7	55.75	16.26	23.61	24.15	28.86	3.37	49.6	2.08	14.65	37.69	34.89	37.37	21.36	25.29	11.81	4.06	29.07	4.41	8.28
>LOC_Os11g35030.2(cutsite 1567):osa-miR396e-5p
miRNAs and co-regulate siRNAs identified:		wt2003	wt 2007	wt 2011	2h	6h	12h	24h	control	control_rep1	control_rep2	control_rep3	drought rep1	drought rep2	salt rep1	salt rep2	cold rep1	cold rep2	heat	cold+salt	heat+drought	heat +salt
miRNA\siRNA sequence	miRNA\siRNA annotation	GSM1081563	GSM1081564	GSM1081565	GSM1409671	GSM1409672	GSM1409673	GSM1409674	GSM1547539	GSM816687	GSM816688	GSM816689	GSM816690	GSM816691	GSM816692	GSM816693	GSM816694	GSM816695	GSM816696	GSM816697	GSM816698	GSM816699
UCCACAGGCUUUCUUGAACUG	osa-miR396e-5p	5243.73	5669.3	5474.81	425.67	480.07	758.43	898.5	296.1	880.96	27.1	77.06	763.09	1213.49	850.91	144.18	1039.25	47.22	56.84	655.45	308.71	73.14
UCCACAGGCUUUCUUGACCUG	isomiR_of_osa-miR396e\osa-miR396f_2	0.68	0.95	1.09	-	0.11	1.7	0.11	37.7	1.18	-	-	6.38	2.24	3.74	-	2.53	0.38	-	-	-	-
UCCACAGGCUUUCUUGAACUGUGA	isomiR_of_osa-miR396e\osa-miR396f_1	-	-	-	0.3	0.64	0.47	0.32	0.19	0.39	-	18.99	-	2.68	-	2.14	0.72	0.38	8.12	1.45	-	-
UCCACAGGCUUUCUUGAAC	isomiR_of_osa-miR396e\osa-miR396f\osa-miR396g\osa-miR396h\osa-miR396d	56.81	58.7	55.75	16.26	23.61	24.15	28.86	3.37	49.6	2.08	14.65	37.69	34.89	37.37	21.36	25.29	11.81	4.06	29.07	4.41	8.28
>LOC_Os12g29980.1(cutsite 785):osa-miR396e-5p
miRNAs and co-regulate siRNAs identified:		wt2003	wt 2007	wt 2011	2h	6h	12h	24h	control	control_rep1	control_rep2	control_rep3	drought rep1	drought rep2	salt rep1	salt rep2	cold rep1	cold rep2	heat	cold+salt	heat+drought	heat +salt
miRNA\siRNA sequence	miRNA\siRNA annotation	GSM1081563	GSM1081564	GSM1081565	GSM1409671	GSM1409672	GSM1409673	GSM1409674	GSM1547539	GSM816687	GSM816688	GSM816689	GSM816690	GSM816691	GSM816692	GSM816693	GSM816694	GSM816695	GSM816696	GSM816697	GSM816698	GSM816699
UCCACAGGCUUUCUUGAACUG	osa-miR396e-5p	5243.73	5669.3	5474.81	425.67	480.07	758.43	898.5	296.1	880.96	27.1	77.06	763.09	1213.49	850.91	144.18	1039.25	47.22	56.84	655.45	308.71	73.14
UCCACAGGCUUUCUUGACCUG	isomiR_of_osa-miR396e\osa-miR396f_2	0.68	0.95	1.09	-	0.11	1.7	0.11	37.7	1.18	-	-	6.38	2.24	3.74	-	2.53	0.38	-	-	-	-
UCCACAGGCUUUCUUGAACUGUGA	isomiR_of_osa-miR396e\osa-miR396f_1	-	-	-	0.3	0.64	0.47	0.32	0.19	0.39	-	18.99	-	2.68	-	2.14	0.72	0.38	8.12	1.45	-	-
UCCACAGGCUUUCUUGAAC	isomiR_of_osa-miR396e\osa-miR396f\osa-miR396g\osa-miR396h\osa-miR396d	56.81	58.7	55.75	16.26	23.61	24.15	28.86	3.37	49.6	2.08	14.65	37.69	34.89	37.37	21.36	25.29	11.81	4.06	29.07	4.41	8.28
>LOC_Os12g29980.2(cutsite 743):osa-miR396e-5p
miRNAs and co-regulate siRNAs identified:		wt2003	wt 2007	wt 2011	2h	6h	12h	24h	control	control_rep1	control_rep2	control_rep3	drought rep1	drought rep2	salt rep1	salt rep2	cold rep1	cold rep2	heat	cold+salt	heat+drought	heat +salt
miRNA\siRNA sequence	miRNA\siRNA annotation	GSM1081563	GSM1081564	GSM1081565	GSM1409671	GSM1409672	GSM1409673	GSM1409674	GSM1547539	GSM816687	GSM816688	GSM816689	GSM816690	GSM816691	GSM816692	GSM816693	GSM816694	GSM816695	GSM816696	GSM816697	GSM816698	GSM816699
UCCACAGGCUUUCUUGAACUG	osa-miR396e-5p	5243.73	5669.3	5474.81	425.67	480.07	758.43	898.5	296.1	880.96	27.1	77.06	763.09	1213.49	850.91	144.18	1039.25	47.22	56.84	655.45	308.71	73.14
UCCACAGGCUUUCUUGACCUG	isomiR_of_osa-miR396e\osa-miR396f_2	0.68	0.95	1.09	-	0.11	1.7	0.11	37.7	1.18	-	-	6.38	2.24	3.74	-	2.53	0.38	-	-	-	-
UCCACAGGCUUUCUUGAACUGUGA	isomiR_of_osa-miR396e\osa-miR396f_1	-	-	-	0.3	0.64	0.47	0.32	0.19	0.39	-	18.99	-	2.68	-	2.14	0.72	0.38	8.12	1.45	-	-
UCCACAGGCUUUCUUGAAC	isomiR_of_osa-miR396e\osa-miR396f\osa-miR396g\osa-miR396h\osa-miR396d	56.81	58.7	55.75	16.26	23.61	24.15	28.86	3.37	49.6	2.08	14.65	37.69	34.89	37.37	21.36	25.29	11.81	4.06	29.07	4.41	8.28
>LOC_Os12g41680.1(cutsite 922):osa-miR164d,osa-miR164e,osa-miR164f
miRNAs and co-regulate siRNAs identified:		wt2003	wt 2007	wt 2011	2h	6h	12h	24h	control	control_rep1	control_rep2	control_rep3	drought rep1	drought rep2	salt rep1	salt rep2	cold rep1	cold rep2	heat	cold+salt	heat+drought	heat +salt
miRNA\siRNA sequence	miRNA\siRNA annotation	GSM1081563	GSM1081564	GSM1081565	GSM1409671	GSM1409672	GSM1409673	GSM1409674	GSM1547539	GSM816687	GSM816688	GSM816689	GSM816690	GSM816691	GSM816692	GSM816693	GSM816694	GSM816695	GSM816696	GSM816697	GSM816698	GSM816699
UGGAGAAGCAGGGCACGUGCA	osa-miR164a\osa-miR164b\osa-miR164f	12.03	12.16	22.2	797.88	639.59	1182.45	1024.84	525.84	2897.56	87.55	191.01	1739.57	430.74	1461.07	119.26	1998.67	364.45	259.85	148.24	255.79	219.42
UGGAGAAGCAGGGCACGUGCU	osa-miR164d	0.59	0.12	0.96	19.96	20.84	57.26	49.79	21.73	138.95	20.85	21.16	89.88	42.04	92.88	12.1	65.02	76.93	22.33	7.27	30.87	12.42
UGGAGAAGCAGGGCACGUGAG	osa-miR164e	-	-	-	15.2	5.02	11.98	13.53	3.37	155.09	4.17	9.22	171.06	11.18	148.4	4.63	119.57	10.66	10.15	2.91	4.41	2.76
>LOC_Os12g41860.1(cutsite 888):osa-miR166h-3p,osa-miR166j-3p,osa-miR166l-3p
miRNAs and co-regulate siRNAs identified:		wt2003	wt 2007	wt 2011	2h	6h	12h	24h	control	control_rep1	control_rep2	control_rep3	drought rep1	drought rep2	salt rep1	salt rep2	cold rep1	cold rep2	heat	cold+salt	heat+drought	heat +salt
miRNA\siRNA sequence	miRNA\siRNA annotation	GSM1081563	GSM1081564	GSM1081565	GSM1409671	GSM1409672	GSM1409673	GSM1409674	GSM1547539	GSM816687	GSM816688	GSM816689	GSM816690	GSM816691	GSM816692	GSM816693	GSM816694	GSM816695	GSM816696	GSM816697	GSM816698	GSM816699
UCUCGGACCAGGCUUCAUUCC	isomiR_of_osa-miR166a\osa-miR166b\osa-miR166d\osa-miR166f\osa-miR166g	9489.98	9559.72	7429.51	62.61	69.77	92.54	116.61	302.64	264.13	204.29	824.82	666.26	446.84	379.01	1215.37	460.2	1240.34	203.01	393.85	132.3	274.62
UUCGGACCAGGCUUCAUUCCC	isomiR_of_osa-miR166c\osa-miR166j	8966.72	9287.3	7155.61	190.11	197.67	258.56	287.13	1472.7	165.72	70.88	238.22	431.99	156.1	175.63	293.34	242.02	209.45	50.75	159.87	33.08	81.42
UCGGACCAGGCUUCAUUCCCC	osa-miR166a-3p\osa-miR166b-3p\osa-miR166c-3p\osa-miR166d-3p\osa-miR166f\osa-miR166j-3p	8228.65	7346.54	5607.28	1622.91	2052.77	2263.77	2192.18	12670.7	4507.92	373.15	3904.87	9408.2	1477.83	5749.79	4851.86	7637.41	2553.04	1766.15	8074.68	507.17	956.32
UCGGACCAGGCUUCAUUCCUC	osa-miR166g-3p\osa-miR166h-3p	127.24	159.81	149.56	110.41	120.63	161.78	160.9	981.19	690.44	47.95	607.76	1697.82	275.53	901.62	856.88	992.65	371.68	243.61	1001.34	83.79	129.72
UCGGACCAGGCUUCAAUCCCU	osa-miR166k-3p\osa-miR166l-3p	549.14	423.57	376.46	57.32	67.1	89.9	92.5	1007.35	362.93	43.78	717.92	804.84	343.07	498.59	913.84	559.54	445.18	292.33	1139.41	57.33	129.72
UCGGACCAGGCUUCCUUCCCC	isomiR_of_osa-miR166a-3p\osa-miR166b-3p\osa-miR166c-3p\osa-miR166d-3p\osa-miR166f\osa-miR166j-3p	2	1.78	1.57	35.47	87.4	79.05	55.29	2.5	74.4	31.27	267.52	632.05	79.62	325.1	519.4	171.58	437.95	87.29	331.36	39.69	55.2
>LOC_Os12g42400.1(cutsite 1267):osa-miR169a,osa-miR169c,osa-miR169g,osa-miR169m,osa-miR169o
miRNAs and co-regulate siRNAs identified:		wt2003	wt 2007	wt 2011	2h	6h	12h	24h	control	control_rep1	control_rep2	control_rep3	drought rep1	drought rep2	salt rep1	salt rep2	cold rep1	cold rep2	heat	cold+salt	heat+drought	heat +salt
miRNA\siRNA sequence	miRNA\siRNA annotation	GSM1081563	GSM1081564	GSM1081565	GSM1409671	GSM1409672	GSM1409673	GSM1409674	GSM1547539	GSM816687	GSM816688	GSM816689	GSM816690	GSM816691	GSM816692	GSM816693	GSM816694	GSM816695	GSM816696	GSM816697	GSM816698	GSM816699
UAGCCAAGGAUGACUUGCCUG	osa-miR169h\osa-miR169i-5p.1\osa-miR169j\osa-miR169k\osa-miR169l\osa-miR169m	14.4	18.32	26.78	34.48	11.75	24.71	37.85	6.64	44.09	527.41	612.65	26.09	853.42	30.43	389.1	26.01	540.01	318.72	170.04	211.69	118.68
CAGCCAAGGAUGACUUGCCGA	osa-miR169a	0.82	1.01	1.09	105.64	21.48	50.37	54.13	1.15	10.23	35.44	29.85	11.02	40.26	13.35	81.17	10.48	41.13	8.12	106.09	4.41	33.12
CAGCCAAGGAUGACUUGCCGG	osa-miR169b\osa-miR169c	0.27	0.06	0.82	18.6	7.91	18.11	33.62	27.79	41.73	60.45	43.41	49.87	81.85	69.93	60.88	29.98	69.31	44.66	962.1	19.85	46.92
UAGCCAAGGAUGACUUGCCUA	osa-miR169f.1\osa-miR169g	1.09	1.25	3.83	1.81	1.18	1.23	2.01	0.96	1.57	166.77	59.69	2.32	184.73	3.74	175.15	0.72	118.82	32.48	152.6	28.67	44.16
UAGCCAAGAAUGACUUGCCUA	osa-miR169n\osa-miR169o	3.37	2.61	5.12	7.41	1.82	5.19	5.71	2.12	2.36	22.93	30.93	2.9	130.16	4.8	71.2	2.53	124.53	6.09	20.35	8.82	15.18
UAGCCAAGAAUGGCUUGCCUAUC	isomiR_of_osa-miR1430	2.41	2.49	4.51	5.37	0.21	2.55	0.11	1.25	1.97	33.35	8.14	-	4.47	1.6	16.38	5.06	29.7	14.21	33.43	-	12.42
>LOC_Os12g42400.2(cutsite 1213):osa-miR169a,osa-miR169c,osa-miR169g,osa-miR169m,osa-miR169o
miRNAs and co-regulate siRNAs identified:		wt2003	wt 2007	wt 2011	2h	6h	12h	24h	control	control_rep1	control_rep2	control_rep3	drought rep1	drought rep2	salt rep1	salt rep2	cold rep1	cold rep2	heat	cold+salt	heat+drought	heat +salt
miRNA\siRNA sequence	miRNA\siRNA annotation	GSM1081563	GSM1081564	GSM1081565	GSM1409671	GSM1409672	GSM1409673	GSM1409674	GSM1547539	GSM816687	GSM816688	GSM816689	GSM816690	GSM816691	GSM816692	GSM816693	GSM816694	GSM816695	GSM816696	GSM816697	GSM816698	GSM816699
UAGCCAAGGAUGACUUGCCUG	osa-miR169h\osa-miR169i-5p.1\osa-miR169j\osa-miR169k\osa-miR169l\osa-miR169m	14.4	18.32	26.78	34.48	11.75	24.71	37.85	6.64	44.09	527.41	612.65	26.09	853.42	30.43	389.1	26.01	540.01	318.72	170.04	211.69	118.68
CAGCCAAGGAUGACUUGCCGA	osa-miR169a	0.82	1.01	1.09	105.64	21.48	50.37	54.13	1.15	10.23	35.44	29.85	11.02	40.26	13.35	81.17	10.48	41.13	8.12	106.09	4.41	33.12
CAGCCAAGGAUGACUUGCCGG	osa-miR169b\osa-miR169c	0.27	0.06	0.82	18.6	7.91	18.11	33.62	27.79	41.73	60.45	43.41	49.87	81.85	69.93	60.88	29.98	69.31	44.66	962.1	19.85	46.92
UAGCCAAGGAUGACUUGCCUA	osa-miR169f.1\osa-miR169g	1.09	1.25	3.83	1.81	1.18	1.23	2.01	0.96	1.57	166.77	59.69	2.32	184.73	3.74	175.15	0.72	118.82	32.48	152.6	28.67	44.16
UAGCCAAGAAUGACUUGCCUA	osa-miR169n\osa-miR169o	3.37	2.61	5.12	7.41	1.82	5.19	5.71	2.12	2.36	22.93	30.93	2.9	130.16	4.8	71.2	2.53	124.53	6.09	20.35	8.82	15.18
UAGCCAAGAAUGGCUUGCCUAUC	isomiR_of_osa-miR1430	2.41	2.49	4.51	5.37	0.21	2.55	0.11	1.25	1.97	33.35	8.14	-	4.47	1.6	16.38	5.06	29.7	14.21	33.43	-	12.42
>LOC_Os12g42400.3(cutsite 1258):osa-miR169a,osa-miR169c,osa-miR169g,osa-miR169m,osa-miR169o
miRNAs and co-regulate siRNAs identified:		wt2003	wt 2007	wt 2011	2h	6h	12h	24h	control	control_rep1	control_rep2	control_rep3	drought rep1	drought rep2	salt rep1	salt rep2	cold rep1	cold rep2	heat	cold+salt	heat+drought	heat +salt
miRNA\siRNA sequence	miRNA\siRNA annotation	GSM1081563	GSM1081564	GSM1081565	GSM1409671	GSM1409672	GSM1409673	GSM1409674	GSM1547539	GSM816687	GSM816688	GSM816689	GSM816690	GSM816691	GSM816692	GSM816693	GSM816694	GSM816695	GSM816696	GSM816697	GSM816698	GSM816699
UAGCCAAGGAUGACUUGCCUG	osa-miR169h\osa-miR169i-5p.1\osa-miR169j\osa-miR169k\osa-miR169l\osa-miR169m	14.4	18.32	26.78	34.48	11.75	24.71	37.85	6.64	44.09	527.41	612.65	26.09	853.42	30.43	389.1	26.01	540.01	318.72	170.04	211.69	118.68
CAGCCAAGGAUGACUUGCCGA	osa-miR169a	0.82	1.01	1.09	105.64	21.48	50.37	54.13	1.15	10.23	35.44	29.85	11.02	40.26	13.35	81.17	10.48	41.13	8.12	106.09	4.41	33.12
CAGCCAAGGAUGACUUGCCGG	osa-miR169b\osa-miR169c	0.27	0.06	0.82	18.6	7.91	18.11	33.62	27.79	41.73	60.45	43.41	49.87	81.85	69.93	60.88	29.98	69.31	44.66	962.1	19.85	46.92
UAGCCAAGGAUGACUUGCCUA	osa-miR169f.1\osa-miR169g	1.09	1.25	3.83	1.81	1.18	1.23	2.01	0.96	1.57	166.77	59.69	2.32	184.73	3.74	175.15	0.72	118.82	32.48	152.6	28.67	44.16
UAGCCAAGAAUGACUUGCCUA	osa-miR169n\osa-miR169o	3.37	2.61	5.12	7.41	1.82	5.19	5.71	2.12	2.36	22.93	30.93	2.9	130.16	4.8	71.2	2.53	124.53	6.09	20.35	8.82	15.18
UAGCCAAGAAUGGCUUGCCUAUC	isomiR_of_osa-miR1430	2.41	2.49	4.51	5.37	0.21	2.55	0.11	1.25	1.97	33.35	8.14	-	4.47	1.6	16.38	5.06	29.7	14.21	33.43	-	12.42
>LOC_Os02g14990.1(cutsite 599): osa-miR530-5p
miRNAs and co-regulate siRNAs identified:		wt2003	wt 2007	wt 2011	2h	6h	12h	24h	control	control_rep1	control_rep2	control_rep3	drought rep1	drought rep2	salt rep1	salt rep2	cold rep1	cold rep2	heat	cold+salt	heat+drought	heat +salt
miRNA\siRNA sequence	miRNA\siRNA annotation	GSM1081563	GSM1081564	GSM1081565	GSM1409671	GSM1409672	GSM1409673	GSM1409674	GSM1547539	GSM816687	GSM816688	GSM816689	GSM816690	GSM816691	GSM816692	GSM816693	GSM816694	GSM816695	GSM816696	GSM816697	GSM816698	GSM816699
UGCAUUUGCACCUGCACCUAC	isomiR of osa-miR530	0.23	0.06	-	258.78	210.6	197.81	211.65	0.19	0.39	2.08	-	0.58	-	-	0.36	0.36	-	2.03	4.36	-	1.38
>LOC_Os08g39630.1(cutsite 1879):osa-miR172c
miRNAs and co-regulate siRNAs identified:		wt2003	wt 2007	wt 2011	2h	6h	12h	24h	control	control_rep1	control_rep2	control_rep3	drought rep1	drought rep2	salt rep1	salt rep2	cold rep1	cold rep2	heat	cold+salt	heat+drought	heat +salt
miRNA\siRNA sequence	miRNA\siRNA annotation	GSM1081563	GSM1081564	GSM1081565	GSM1409671	GSM1409672	GSM1409673	GSM1409674	GSM1547539	GSM816687	GSM816688	GSM816689	GSM816690	GSM816691	GSM816692	GSM816693	GSM816694	GSM816695	GSM816696	GSM816697	GSM816698	GSM816699
AGAAUCUUGAUGAUGCUGCA	isomiR of osa-miR172a\osa-miR172d	-	-	-	7.18	8.55	11.13	7.29	0.58	7.87	-	65.66	1.74	12.08	4.8	22.43	5.42	47.6	-	-	-	-
>LOC_Os12g42190.1(cutsite 857):osa-miR319b
miRNAs and co-regulate siRNAs identified:		wt2003	wt 2007	wt 2011	2h	6h	12h	24h	control	control_rep1	control_rep2	control_rep3	drought rep1	drought rep2	salt rep1	salt rep2	cold rep1	cold rep2	heat	cold+salt	heat+drought	heat +salt
miRNA\siRNA sequence	miRNA\siRNA annotation	GSM1081563	GSM1081564	GSM1081565	GSM1409671	GSM1409672	GSM1409673	GSM1409674	GSM1547539	GSM816687	GSM816688	GSM816689	GSM816690	GSM816691	GSM816692	GSM816693	GSM816694	GSM816695	GSM816696	GSM816697	GSM816698	GSM816699
UUGGACUGAAGGGUGCUCCCU	isomiR_of_osa-miR319a\osa-miR319b	11.84	7.23	8.4	0.15	0.32	0.19	0.74	-	3.54	2.08	4.88	1.74	8.05	2.14	7.12	5.06	9.52	8.12	-	8.82	13.8
