# Supplementary material for: Identification of the co-regulatory siRNAs of “miRNA→target” in Oryza sativa
Source: PLoS One. 2025 Apr 3;20(4):e0321182. doi: 10.1371/journal.pone.0321182 (PMC11967944; doi:10.1371/journal.pone.0321182)
Supplement: S3 Table — (XLS) [file pone.0321182.s004.xls]

## Sheet: 6.panicle_regulate_miRNA_siRNA_
S3 Table. miRNAs and co-regulatory siRNAs identified in panicle（The values highlighted in green background indicate that siRNAs play a regulatory role, white indicate that the regulatory role of the siRNA could be ignored）
>LOC_Os01g11430.1(cutsite 1123):osa-miR159b
miRNAs and co-regulate siRNAs identified:		control	drought	cold	salt	control_rep1	control_rep1-2	control_rep2	drought-rep1	drought-rep2	salt-rep1	salt-rep1-2	salt-rep2	cold-rep1	cold-rep2	heat	cold+salt	heat+drought	heat+salt
miRNA\siRNA sequence	miRNA\siRNA annotation	GSM647192	GSM647193	GSM647194	GSM647195	GSM816730	GSM816731	GSM816732	GSM816733	GSM816735	GSM816736	GSM816737	GSM816738	GSM816739	GSM816740	GSM816741	GSM816742	GSM816743	GSM816744
UUUGGAUUGAAGGGAGCUCUG	osa-miR159a.1\osa-miR159b	4647.34	6431.43	7950.73	4784.17	407.1	396.77	45.9	682.86	44.42	42.14	50.15	113.97	23.66	42.74	35.91	20.12	24.26	18.86
UUUGGAUUGAAGGGAGCUCUGA	isomiR_of_osa-miR159a.1\osa-miR159b_2	13.27	15.88	17.04	15.7	26.59	31.2	9.45	35.47	12.46	10.54	11.7	26.56	3.94	16.31	5.39	4.47	-	-
>LOC_Os01g59660.1(cutsite 1271):osa-miR159b
miRNAs and co-regulate siRNAs identified:		control	drought	cold	salt	control_rep1	control_rep1-2	control_rep2	drought-rep1	drought-rep2	salt-rep1	salt-rep1-2	salt-rep2	cold-rep1	cold-rep2	heat	cold+salt	heat+drought	heat+salt
miRNA\siRNA sequence	miRNA\siRNA annotation	GSM647192	GSM647193	GSM647194	GSM647195	GSM816730	GSM816731	GSM816732	GSM816733	GSM816735	GSM816736	GSM816737	GSM816738	GSM816739	GSM816740	GSM816741	GSM816742	GSM816743	GSM816744
UUUGGAUUGAAGGGAGCUCUG	osa-miR159a.1\osa-miR159b	4647.34	6431.43	7950.73	4784.17	407.1	396.77	45.9	682.86	44.42	42.14	50.15	113.97	23.66	42.74	35.91	20.12	24.26	18.86
UUUGGAUUGAAGGGAGCUCUGA	isomiR_of_osa-miR159a.1\osa-miR159b_2	13.27	15.88	17.04	15.7	26.59	31.2	9.45	35.47	12.46	10.54	11.7	26.56	3.94	16.31	5.39	4.47	-	-
>LOC_Os01g59660.2(cutsite 1359):osa-miR159b
miRNAs and co-regulate siRNAs identified:		control	drought	cold	salt	control_rep1	control_rep1-2	control_rep2	drought-rep1	drought-rep2	salt-rep1	salt-rep1-2	salt-rep2	cold-rep1	cold-rep2	heat	cold+salt	heat+drought	heat+salt
miRNA\siRNA sequence	miRNA\siRNA annotation	GSM647192	GSM647193	GSM647194	GSM647195	GSM816730	GSM816731	GSM816732	GSM816733	GSM816735	GSM816736	GSM816737	GSM816738	GSM816739	GSM816740	GSM816741	GSM816742	GSM816743	GSM816744
UUUGGAUUGAAGGGAGCUCUG	osa-miR159a.1\osa-miR159b	4647.34	6431.43	7950.73	4784.17	407.1	396.77	45.9	682.86	44.42	42.14	50.15	113.97	23.66	42.74	35.91	20.12	24.26	18.86
UUUGGAUUGAAGGGAGCUCUGA	isomiR_of_osa-miR159a.1\osa-miR159b_2	13.27	15.88	17.04	15.7	26.59	31.2	9.45	35.47	12.46	10.54	11.7	26.56	3.94	16.31	5.39	4.47	-	-
>LOC_Os01g59660.3(cutsite 1269):osa-miR159b
miRNAs and co-regulate siRNAs identified:		control	drought	cold	salt	control_rep1	control_rep1-2	control_rep2	drought-rep1	drought-rep2	salt-rep1	salt-rep1-2	salt-rep2	cold-rep1	cold-rep2	heat	cold+salt	heat+drought	heat+salt
miRNA\siRNA sequence	miRNA\siRNA annotation	GSM647192	GSM647193	GSM647194	GSM647195	GSM816730	GSM816731	GSM816732	GSM816733	GSM816735	GSM816736	GSM816737	GSM816738	GSM816739	GSM816740	GSM816741	GSM816742	GSM816743	GSM816744
UUUGGAUUGAAGGGAGCUCUG	osa-miR159a.1\osa-miR159b	4647.34	6431.43	7950.73	4784.17	407.1	396.77	45.9	682.86	44.42	42.14	50.15	113.97	23.66	42.74	35.91	20.12	24.26	18.86
UUUGGAUUGAAGGGAGCUCUGA	isomiR_of_osa-miR159a.1\osa-miR159b_2	13.27	15.88	17.04	15.7	26.59	31.2	9.45	35.47	12.46	10.54	11.7	26.56	3.94	16.31	5.39	4.47	-	-
>LOC_Os01g59660.4(cutsite 1191):osa-miR159b
miRNAs and co-regulate siRNAs identified:		control	drought	cold	salt	control_rep1	control_rep1-2	control_rep2	drought-rep1	drought-rep2	salt-rep1	salt-rep1-2	salt-rep2	cold-rep1	cold-rep2	heat	cold+salt	heat+drought	heat+salt
miRNA\siRNA sequence	miRNA\siRNA annotation	GSM647192	GSM647193	GSM647194	GSM647195	GSM816730	GSM816731	GSM816732	GSM816733	GSM816735	GSM816736	GSM816737	GSM816738	GSM816739	GSM816740	GSM816741	GSM816742	GSM816743	GSM816744
UUUGGAUUGAAGGGAGCUCUG	osa-miR159a.1\osa-miR159b	4647.34	6431.43	7950.73	4784.17	407.1	396.77	45.9	682.86	44.42	42.14	50.15	113.97	23.66	42.74	35.91	20.12	24.26	18.86
UUUGGAUUGAAGGGAGCUCUGA	isomiR_of_osa-miR159a.1\osa-miR159b_2	13.27	15.88	17.04	15.7	26.59	31.2	9.45	35.47	12.46	10.54	11.7	26.56	3.94	16.31	5.39	4.47	-	-
>LOC_Os01g69940.1(cutsite 1251):osa-miR394
miRNAs and co-regulate siRNAs identified:		control	drought	cold	salt	control_rep1	control_rep1-2	control_rep2	drought-rep1	drought-rep2	salt-rep1	salt-rep1-2	salt-rep2	cold-rep1	cold-rep2	heat	cold+salt	heat+drought	heat+salt
miRNA\siRNA sequence	miRNA\siRNA annotation	GSM647192	GSM647193	GSM647194	GSM647195	GSM816730	GSM816731	GSM816732	GSM816733	GSM816735	GSM816736	GSM816737	GSM816738	GSM816739	GSM816740	GSM816741	GSM816742	GSM816743	GSM816744
UUGGCAUUCUGUCCACCUCC	osa-miR394	17.65	21.36	45.98	2.71	219.34	203	6.75	13.3	12.22	3.01	5.43	0.22	1.97	1.96	25.14	6.71	-	4.71
>LOC_Os02g04680.1(cutsite 1975):osa-miR156j-5p
miRNAs and co-regulate siRNAs identified:		control	drought	cold	salt	control_rep1	control_rep1-2	control_rep2	drought-rep1	drought-rep2	salt-rep1	salt-rep1-2	salt-rep2	cold-rep1	cold-rep2	heat	cold+salt	heat+drought	heat+salt
miRNA\siRNA sequence	miRNA\siRNA annotation	GSM647192	GSM647193	GSM647194	GSM647195	GSM816730	GSM816731	GSM816732	GSM816733	GSM816735	GSM816736	GSM816737	GSM816738	GSM816739	GSM816740	GSM816741	GSM816742	GSM816743	GSM816744
UUGACAGAAGAGAGUGAGCAC	isomiR_of_osa-miR156d\osa-miR156f\osa-miR156h\osa-miR156j	121.42	308.17	235.71	189.14	603.18	638.22	287.1	845.45	3023.3	975.33	976.31	1973.08	1392.1	2304.8	1292.78	111.8	154.67	935.86
UGACAGAAGAGAGUGAGCAC	osa-miR156a\osa-miR156b-5p\osa-miR156c-5p\osa-miR156d\osa-miR156e\osa-miR156f-5p\osa-miR156g-5p\osa-miR156h-5p\osa-miR156i\osa-miR156j-5p	78.16	97.86	104.96	61.24	746.08	784.54	675.91	808.5	2076.09	803.74	806.84	468.71	1206.75	1173.61	838.51	237.02	81.88	398.39
>LOC_Os02g04680.2(cutsite 1972):osa-miR156j-5p
miRNAs and co-regulate siRNAs identified:		control	drought	cold	salt	control_rep1	control_rep1-2	control_rep2	drought-rep1	drought-rep2	salt-rep1	salt-rep1-2	salt-rep2	cold-rep1	cold-rep2	heat	cold+salt	heat+drought	heat+salt
miRNA\siRNA sequence	miRNA\siRNA annotation	GSM647192	GSM647193	GSM647194	GSM647195	GSM816730	GSM816731	GSM816732	GSM816733	GSM816735	GSM816736	GSM816737	GSM816738	GSM816739	GSM816740	GSM816741	GSM816742	GSM816743	GSM816744
UUGACAGAAGAGAGUGAGCAC	isomiR_of_osa-miR156d\osa-miR156f\osa-miR156h\osa-miR156j	121.42	308.17	235.71	189.14	603.18	638.22	287.1	845.45	3023.3	975.33	976.31	1973.08	1392.1	2304.8	1292.78	111.8	154.67	935.86
UGACAGAAGAGAGUGAGCAC	osa-miR156a\osa-miR156b-5p\osa-miR156c-5p\osa-miR156d\osa-miR156e\osa-miR156f-5p\osa-miR156g-5p\osa-miR156h-5p\osa-miR156i\osa-miR156j-5p	78.16	97.86	104.96	61.24	746.08	784.54	675.91	808.5	2076.09	803.74	806.84	468.71	1206.75	1173.61	838.51	237.02	81.88	398.39
>LOC_Os02g36924.1(cutsite 575):osa-miR444c.2
miRNAs and co-regulate siRNAs identified:		control	drought	cold	salt	control_rep1	control_rep1-2	control_rep2	drought-rep1	drought-rep2	salt-rep1	salt-rep1-2	salt-rep2	cold-rep1	cold-rep2	heat	cold+salt	heat+drought	heat+salt
miRNA\siRNA sequence	miRNA\siRNA annotation	GSM647192	GSM647193	GSM647194	GSM647195	GSM816730	GSM816731	GSM816732	GSM816733	GSM816735	GSM816736	GSM816737	GSM816738	GSM816739	GSM816740	GSM816741	GSM816742	GSM816743	GSM816744
UGCAGUUGUUGUCUCAAGCUU	osa-miR444b.2\osa-miR444c.2	112.53	311.09	181.44	153.1	287.46	286.27	58.73	251.27	85.08	42.14	50.99	57.76	9.86	211.43	149.03	31.3	30.33	169.73
UGCAGUUGCUGCCUCAAGCUU	osa-miR444a-3p.2\osa-miR444d.2\osa-miR444e	34.37	50.02	41.04	15.89	239.28	245.4	99.23	236.49	96.13	126.43	85.89	100.69	7.89	70.15	369.88	87.2	109.18	99.01
>LOC_Os02g41800.2(cutsite 1495):osa-miR160d-5p,osa-miR160e-5p,osa-miR160f-5p
miRNAs and co-regulate siRNAs identified:		control	drought	cold	salt	control_rep1	control_rep1-2	control_rep2	drought-rep1	drought-rep2	salt-rep1	salt-rep1-2	salt-rep2	cold-rep1	cold-rep2	heat	cold+salt	heat+drought	heat+salt
miRNA\siRNA sequence	miRNA\siRNA annotation	GSM647192	GSM647193	GSM647194	GSM647195	GSM816730	GSM816731	GSM816732	GSM816733	GSM816735	GSM816736	GSM816737	GSM816738	GSM816739	GSM816740	GSM816741	GSM816742	GSM816743	GSM816744
UGCCUGGCUCCCUGUAUGCCA	osa-miR160a-5p\osa-miR160b-5p\osa-miR160c-5p\osa-miR160d-5p	40.34	51.67	53.83	20.54	41.54	36.25	16.43	66.51	51.71	31.61	18.6	27	-	2.94	70.03	46.96	6.07	2.36
UGCCUGGCUCCCUGUAUGCCG	osa-miR160e-5p	35.83	54.04	45.53	26.16	59.82	53.39	21.6	93.12	38.08	16.56	17.55	8.41	-	2.61	64.64	33.54	18.2	2.36
UGCCUGGCUCCCUGAAUGCCA	osa-miR160f-5p	27.07	78.32	44.63	23.45	21.6	16.48	1.8	11.82	4.7	3.01	1.25	2.43	-	-	3.59	2.24	-	-
>LOC_Os02g44360.1(cutsite 1362):osa-miR171f-3p
miRNAs and co-regulate siRNAs identified:		control	drought	cold	salt	control_rep1	control_rep1-2	control_rep2	drought-rep1	drought-rep2	salt-rep1	salt-rep1-2	salt-rep2	cold-rep1	cold-rep2	heat	cold+salt	heat+drought	heat+salt
miRNA\siRNA sequence	miRNA\siRNA annotation	GSM647192	GSM647193	GSM647194	GSM647195	GSM816730	GSM816731	GSM816732	GSM816733	GSM816735	GSM816736	GSM816737	GSM816738	GSM816739	GSM816740	GSM816741	GSM816742	GSM816743	GSM816744
UGAUUGAGCCGUGCCAAUAUC	osa-miR171b\osa-miR171c-3p\osa-miR171d-3p\osa-miR171e-3p\osa-miR171f-3p	25.35	43.82	33.42	23.06	265.86	80.63	83.25	72.42	29.61	67.73	28.42	21.02	210.98	44.7	71.82	234.78	66.72	143.8
UGAUUGAGCCGUGCCAAUA	isomiR_of_osa-miR171b\osa-miR171c\osa-miR171d\osa-miR171e\osa-miR171f	-	-	-	-	6.65	3.3	9	1.48	3.06	1.51	2.3	1.99	25.63	2.61	5.39	4.47	-	9.43
Other cutsite 1359 in LOC_Os02g44360.1
UUGAGCCGCGUCAAUAUCUCU	isomiR_of_osa-miR171i	161.37	290.83	255	125.97	264.2	201.9	607.96	338.47	10.81	31.61	15.67	9.96	134.08	18.6	98.75	527.7	30.33	33
UUGAGCCGUGCCAAUAUCACG	isomiR_of_osa-miR171b\osa-miR171c	11.81	16.43	14.8	13.76	3.32	1.98	4.95	13.3	6.11	1.51	0.84	0.66	-	-	8.98	4.47	-	-
>LOC_Os02g44370.1(cutsite 1537):osa-miR171f-3p
miRNAs and co-regulate siRNAs identified:		control	drought	cold	salt	control_rep1	control_rep1-2	control_rep2	drought-rep1	drought-rep2	salt-rep1	salt-rep1-2	salt-rep2	cold-rep1	cold-rep2	heat	cold+salt	heat+drought	heat+salt
miRNA\siRNA sequence	miRNA\siRNA annotation	GSM647192	GSM647193	GSM647194	GSM647195	GSM816730	GSM816731	GSM816732	GSM816733	GSM816735	GSM816736	GSM816737	GSM816738	GSM816739	GSM816740	GSM816741	GSM816742	GSM816743	GSM816744
UGAUUGAGCCGUGCCAAUAUC	osa-miR171b\osa-miR171c-3p\osa-miR171d-3p\osa-miR171e-3p\osa-miR171f-3p	25.35	43.82	33.42	23.06	265.86	80.63	83.25	72.42	29.61	67.73	28.42	21.02	210.98	44.7	71.82	234.78	66.72	143.8
UGAUUGAGCCGUGCCAAUA	isomiR_of_osa-miR171b\osa-miR171c\osa-miR171d\osa-miR171e\osa-miR171f	-	-	-	-	6.65	3.3	9	1.48	3.06	1.51	2.3	1.99	25.63	2.61	5.39	4.47	-	9.43
Other cutsite 1534 in LOC_Os02g44370.1
UUGAGCCGCGUCAAUAUCUCU	isomiR_of_osa-miR171i	161.37	290.83	255	125.97	264.2	201.9	607.96	338.47	10.81	31.61	15.67	9.96	134.08	18.6	98.75	527.7	30.33	33
UUGAGCCGUGCCAAUAUCACG	isomiR_of_osa-miR171b\osa-miR171c	11.81	16.43	14.8	13.76	3.32	1.98	4.95	13.3	6.11	1.51	0.84	0.66	-	-	8.98	4.47	-	-
>LOC_Os02g45570.2(cutsite 849):osa-miR396c-5p,osa-miR396e-5p
miRNAs and co-regulate siRNAs identified:		control	drought	cold	salt	control_rep1	control_rep1-2	control_rep2	drought-rep1	drought-rep2	salt-rep1	salt-rep1-2	salt-rep2	cold-rep1	cold-rep2	heat	cold+salt	heat+drought	heat+salt
miRNA\siRNA sequence	miRNA\siRNA annotation	GSM647192	GSM647193	GSM647194	GSM647195	GSM816730	GSM816731	GSM816732	GSM816733	GSM816735	GSM816736	GSM816737	GSM816738	GSM816739	GSM816740	GSM816741	GSM816742	GSM816743	GSM816744
UCCACAGGCUUUCUUGAACUG	osa-miR396e-5p	6385.73	15389.9	17897.9	7497.66	1078.4	1299.29	261.45	6018.64	1105.86	194.16	230.91	83.87	51.27	1025.15	723.6	46.96	12.13	304.09
UUCCACAGCUUUCUUGAACUU	osa-miR396c-5p	445.08	962.3	2097.63	450.96	28.25	37.79	20.93	135.98	0.94	-	1.46	0.89	3.94	0.33	5.39	11.18	-	4.71
UCCACAGGCUUUCUUGAAC	isomiR_of_osa-miR396e\osa-miR396f\osa-miR396g\osa-miR396h\osa-miR396d	0.13	0.18	0.22	-	41.54	33.61	25.43	103.46	37.61	10.54	8.57	16.38	1.97	43.72	21.55	2.24	-	2.36
CCACAGGCUUUCUUGAACUG	isomiR_of_osa-miR396e\osa-miR396f_2	4.51	11.14	11.21	3.49	1.66	-	0.9	2.96	20.68	1.51	0.42	-	-	34.91	19.75	-	-	30.65
>LOC_Os02g47280.1(cutsite 678):osa-miR396c-5p,osa-miR396e-5p
miRNAs and co-regulate siRNAs identified:		control	drought	cold	salt	control_rep1	control_rep1-2	control_rep2	drought-rep1	drought-rep2	salt-rep1	salt-rep1-2	salt-rep2	cold-rep1	cold-rep2	heat	cold+salt	heat+drought	heat+salt
miRNA\siRNA sequence	miRNA\siRNA annotation	GSM647192	GSM647193	GSM647194	GSM647195	GSM816730	GSM816731	GSM816732	GSM816733	GSM816735	GSM816736	GSM816737	GSM816738	GSM816739	GSM816740	GSM816741	GSM816742	GSM816743	GSM816744
UCCACAGGCUUUCUUGAACUG	osa-miR396e-5p	6385.73	15389.9	17897.9	7497.66	1078.4	1299.29	261.45	6018.64	1105.86	194.16	230.91	83.87	51.27	1025.15	723.6	46.96	12.13	304.09
UUCCACAGCUUUCUUGAACUU	osa-miR396c-5p	445.08	962.3	2097.63	450.96	28.25	37.79	20.93	135.98	0.94	-	1.46	0.89	3.94	0.33	5.39	11.18	-	4.71
UCCACAGGCUUUCUUGAAC	isomiR_of_osa-miR396e\osa-miR396f\osa-miR396g\osa-miR396h\osa-miR396d	0.13	0.18	0.22	-	41.54	33.61	25.43	103.46	37.61	10.54	8.57	16.38	1.97	43.72	21.55	2.24	-	2.36
CCACAGGCUUUCUUGAACUG	isomiR_of_osa-miR396e\osa-miR396f_2	4.51	11.14	11.21	3.49	1.66	-	0.9	2.96	20.68	1.51	0.42	-	-	34.91	19.75	-	-	30.65
>LOC_Os02g47280.2(cutsite 581):osa-miR396c-5p,osa-miR396e-5p
miRNAs and co-regulate siRNAs identified:		control	drought	cold	salt	control_rep1	control_rep1-2	control_rep2	drought-rep1	drought-rep2	salt-rep1	salt-rep1-2	salt-rep2	cold-rep1	cold-rep2	heat	cold+salt	heat+drought	heat+salt
miRNA\siRNA sequence	miRNA\siRNA annotation	GSM647192	GSM647193	GSM647194	GSM647195	GSM816730	GSM816731	GSM816732	GSM816733	GSM816735	GSM816736	GSM816737	GSM816738	GSM816739	GSM816740	GSM816741	GSM816742	GSM816743	GSM816744
UCCACAGGCUUUCUUGAACUG	osa-miR396e-5p	6385.73	15389.9	17897.9	7497.66	1078.4	1299.29	261.45	6018.64	1105.86	194.16	230.91	83.87	51.27	1025.15	723.6	46.96	12.13	304.09
UUCCACAGCUUUCUUGAACUU	osa-miR396c-5p	445.08	962.3	2097.63	450.96	28.25	37.79	20.93	135.98	0.94	-	1.46	0.89	3.94	0.33	5.39	11.18	-	4.71
UCCACAGGCUUUCUUGAAC	isomiR_of_osa-miR396e\osa-miR396f\osa-miR396g\osa-miR396h\osa-miR396d	0.13	0.18	0.22	-	41.54	33.61	25.43	103.46	37.61	10.54	8.57	16.38	1.97	43.72	21.55	2.24	-	2.36
CCACAGGCUUUCUUGAACUG	isomiR_of_osa-miR396e\osa-miR396f_2	4.51	11.14	11.21	3.49	1.66	-	0.9	2.96	20.68	1.51	0.42	-	-	34.91	19.75	-	-	30.65
>LOC_Os02g53620.1(cutsite 999):osa-miR169a,osa-miR169c,osa-miR169e,osa-miR169g,osa-miR169m,osa-miR169o
miRNAs and co-regulate siRNAs identified:		control	drought	cold	salt	control_rep1	control_rep1-2	control_rep2	drought-rep1	drought-rep2	salt-rep1	salt-rep1-2	salt-rep2	cold-rep1	cold-rep2	heat	cold+salt	heat+drought	heat+salt
miRNA\siRNA sequence	miRNA\siRNA annotation	GSM647192	GSM647193	GSM647194	GSM647195	GSM816730	GSM816731	GSM816732	GSM816733	GSM816735	GSM816736	GSM816737	GSM816738	GSM816739	GSM816740	GSM816741	GSM816742	GSM816743	GSM816744
CAGCCAAGGAUGACUUGCCGG	osa-miR169b\osa-miR169c	456.49	911.55	848.88	463.55	550	634.05	494.33	421.25	1800.39	284.47	236.97	381.07	404.22	3391.29	1109.63	230.31	130.41	1336.6
CAGCCAAGGAUGACUUGCCGA	osa-miR169a	46.05	108.44	55.62	61.24	51.51	90.74	114.3	56.17	358.2	63.22	82.96	64.18	61.13	77.98	432.72	20.12	24.26	35.36
UAGCCAAGGAUGACUUGCCUG	osa-miR169h\osa-miR169i-5p.1\osa-miR169j\osa-miR169k\osa-miR169l\osa-miR169m	1.46	3.65	1.79	2.13	1910.89	2243.55	257.85	1659.86	947.91	629.15	630.88	761.04	1206.75	325.95	1106.04	136.4	512.53	47.15
UAGCCAAGGAUGACUUGCCUA	osa-miR169f.1\osa-miR169g	4.91	13.14	14.8	4.46	446.98	538.04	400.06	777.46	384.99	591.52	648.02	616.09	944.5	191.52	299.85	160.99	230.49	35.36
UAGCCAAGAAUGACUUGCCUA	osa-miR169n\osa-miR169o	2.79	7.67	6.5	3.29	427.04	502.67	241.65	607.48	201.66	215.23	208.55	123.26	867.6	74.06	238.8	190.06	84.92	42.43
UAGCCAAGGAUGACUUGCCGG	osa-miR169e	10.62	28.12	24	14.92	18.28	18.45	31.73	26.6	71.69	9.03	5.43	22.57	27.61	360.86	70.03	35.78	15.16	381.89
UAGCCAAGAAUGGCUUGCCUAUC	isomiR_of_osa-miR1430	0.13	-	0.45	-	58.16	23.07	17.33	8.87	2.35	3.01	0.63	6.2	98.59	8.48	8.98	35.78	18.2	33
AGCCAAGGAUGACUUGCCGGC	isomiR_of_osa-miR169c\osa-miR169e	11.68	19.17	17.72	13.37	24.92	14.5	18.9	23.65	30.32	15.05	8.57	59.97	11.83	315.51	50.27	11.18	60.65	228.66
>LOC_Os02g53690.1(cutsite 581):osa-miR396e-5p
miRNAs and co-regulate siRNAs identified:		control	drought	cold	salt	control_rep1	control_rep1-2	control_rep2	drought-rep1	drought-rep2	salt-rep1	salt-rep1-2	salt-rep2	cold-rep1	cold-rep2	heat	cold+salt	heat+drought	heat+salt
miRNA\siRNA sequence	miRNA\siRNA annotation	GSM647192	GSM647193	GSM647194	GSM647195	GSM816730	GSM816731	GSM816732	GSM816733	GSM816735	GSM816736	GSM816737	GSM816738	GSM816739	GSM816740	GSM816741	GSM816742	GSM816743	GSM816744
UCCACAGGCUUUCUUGAACUG	osa-miR396e-5p	6385.73	15389.9	17897.9	7497.66	1078.4	1299.29	261.45	6018.64	1105.86	194.16	230.91	83.87	51.27	1025.15	723.6	46.96	12.13	304.09
UUCCACAGCUUUCUUGAACUU	osa-miR396c-5p	445.08	962.3	2097.63	450.96	28.25	37.79	20.93	135.98	0.94	-	1.46	0.89	3.94	0.33	5.39	11.18	-	4.71
UCCACAGGCUUUCUUGAAC	isomiR_of_osa-miR396e\osa-miR396f\osa-miR396g\osa-miR396h\osa-miR396d	0.13	0.18	0.22	-	41.54	33.61	25.43	103.46	37.61	10.54	8.57	16.38	1.97	43.72	21.55	2.24	-	2.36
CCACAGGCUUUCUUGAACUG	isomiR_of_osa-miR396e\osa-miR396f_2	4.51	11.14	11.21	3.49	1.66	-	0.9	2.96	20.68	1.51	0.42	-	-	34.91	19.75	-	-	30.65
>LOC_Os03g01890.1(cutsite 1100):osa-miR166h-3p,osa-miR166j-3p,osa-miR166l-3p
miRNAs and co-regulate siRNAs identified:		control	drought	cold	salt	control_rep1	control_rep1-2	control_rep2	drought-rep1	drought-rep2	salt-rep1	salt-rep1-2	salt-rep2	cold-rep1	cold-rep2	heat	cold+salt	heat+drought	heat+salt
miRNA\siRNA sequence	miRNA\siRNA annotation	GSM647192	GSM647193	GSM647194	GSM647195	GSM816730	GSM816731	GSM816732	GSM816733	GSM816735	GSM816736	GSM816737	GSM816738	GSM816739	GSM816740	GSM816741	GSM816742	GSM816743	GSM816744
UCGGACCAGGCUUCAUUCCCC	osa-miR166a-3p\osa-miR166b-3p\osa-miR166c-3p\osa-miR166d-3p\osa-miR166f\osa-miR166j-3p	685.54	722.23	1232.16	360.07	2798.2	2738.53	1075.74	2323.5	1493.2	3913.35	3793.66	338.58	5420.52	1646.05	3591.04	1180.61	215.32	2260.67
UCGGACCAGGCUUCAUUCCUC	osa-miR166g-3p\osa-miR166h-3p	227.32	265.63	358.84	132.75	1311.03	1312.69	675.68	1313.99	849.9	1554.8	1489.75	165.53	1707.59	1076.7	2228.24	845.21	169.83	1574.69
UCGGACCAGGCUUCAAUCCCU	osa-miR166k-3p\osa-miR166l-3p	168.53	187.31	225.4	103.68	1658.32	1531.73	709.44	1417.45	874.58	1411.82	1205.97	177.48	1394.07	1329.57	1493.87	424.84	118.28	1001.86
UUCGGACCAGGCUUCAUUCCC	isomiR_of_osa-miR166c\osa-miR166j	75.51	69.38	124.02	38.95	192.75	225.19	55.58	128.59	76.39	328.12	314.71	306.27	575.77	150.09	80.8	22.36	84.92	75.43
UCUCGGACCAGGCUUCAUUCC	isomiR_of_osa-miR166a\osa-miR166b\osa-miR166d\osa-miR166f\osa-miR166g	6.37	7.67	9.64	2.52	197.74	197.51	250.65	171.45	171.58	550.88	555.65	588.87	313.52	577.18	125.69	98.38	112.21	268.73
>LOC_Os03g01890.2(cutsite 1100):osa-miR166h-3p,osa-miR166j-3p,osa-miR166l-3p
miRNAs and co-regulate siRNAs identified:		control	drought	cold	salt	control_rep1	control_rep1-2	control_rep2	drought-rep1	drought-rep2	salt-rep1	salt-rep1-2	salt-rep2	cold-rep1	cold-rep2	heat	cold+salt	heat+drought	heat+salt
miRNA\siRNA sequence	miRNA\siRNA annotation	GSM647192	GSM647193	GSM647194	GSM647195	GSM816730	GSM816731	GSM816732	GSM816733	GSM816735	GSM816736	GSM816737	GSM816738	GSM816739	GSM816740	GSM816741	GSM816742	GSM816743	GSM816744
UCGGACCAGGCUUCAUUCCCC	osa-miR166a-3p\osa-miR166b-3p\osa-miR166c-3p\osa-miR166d-3p\osa-miR166f\osa-miR166j-3p	685.54	722.23	1232.16	360.07	2798.2	2738.53	1075.74	2323.5	1493.2	3913.35	3793.66	338.58	5420.52	1646.05	3591.04	1180.61	215.32	2260.67
UCGGACCAGGCUUCAUUCCUC	osa-miR166g-3p\osa-miR166h-3p	227.32	265.63	358.84	132.75	1311.03	1312.69	675.68	1313.99	849.9	1554.8	1489.75	165.53	1707.59	1076.7	2228.24	845.21	169.83	1574.69
UCGGACCAGGCUUCAAUCCCU	osa-miR166k-3p\osa-miR166l-3p	168.53	187.31	225.4	103.68	1658.32	1531.73	709.44	1417.45	874.58	1411.82	1205.97	177.48	1394.07	1329.57	1493.87	424.84	118.28	1001.86
UUCGGACCAGGCUUCAUUCCC	isomiR_of_osa-miR166c\osa-miR166j	75.51	69.38	124.02	38.95	192.75	225.19	55.58	128.59	76.39	328.12	314.71	306.27	575.77	150.09	80.8	22.36	84.92	75.43
UCUCGGACCAGGCUUCAUUCC	isomiR_of_osa-miR166a\osa-miR166b\osa-miR166d\osa-miR166f\osa-miR166g	6.37	7.67	9.64	2.52	197.74	197.51	250.65	171.45	171.58	550.88	555.65	588.87	313.52	577.18	125.69	98.38	112.21	268.73
>LOC_Os03g02970.1(cutsite 2988):osa-miR162a,osa-miR162b
miRNAs and co-regulate siRNAs identified:		control	drought	cold	salt	control_rep1	control_rep1-2	control_rep2	drought-rep1	drought-rep2	salt-rep1	salt-rep1-2	salt-rep2	cold-rep1	cold-rep2	heat	cold+salt	heat+drought	heat+salt
miRNA\siRNA sequence	miRNA\siRNA annotation	GSM647192	GSM647193	GSM647194	GSM647195	GSM816730	GSM816731	GSM816732	GSM816733	GSM816735	GSM816736	GSM816737	GSM816738	GSM816739	GSM816740	GSM816741	GSM816742	GSM816743	GSM816744
UCGAUAAACCUCUGCAUCCAG	osa-miR162a	81.88	117.21	158.79	69.77	-	51.63	4.05	-	22.8	-	12.33	2.21	-	19.58	-	-	-	-
UCGAUAAGCCUCUGCAUCCAG	osa-miR162b	21.76	32.5	32.52	16.86	-	21.53	3.38	-	52.65	-	10.45	2.21	-	9.14	-	-	-	-
>LOC_Os03g07880.1(cutsite 855):osa-miR169a,osa-miR169c,osa-miR169e,osa-miR169g,osa-miR169m
miRNAs and co-regulate siRNAs identified:		control	drought	cold	salt	control_rep1	control_rep1-2	control_rep2	drought-rep1	drought-rep2	salt-rep1	salt-rep1-2	salt-rep2	cold-rep1	cold-rep2	heat	cold+salt	heat+drought	heat+salt
miRNA\siRNA sequence	miRNA\siRNA annotation	GSM647192	GSM647193	GSM647194	GSM647195	GSM816730	GSM816731	GSM816732	GSM816733	GSM816735	GSM816736	GSM816737	GSM816738	GSM816739	GSM816740	GSM816741	GSM816742	GSM816743	GSM816744
CAGCCAAGGAUGACUUGCCGG	osa-miR169b\osa-miR169c	456.49	911.55	848.88	463.55	550	634.05	494.33	421.25	1800.39	284.47	236.97	381.07	404.22	3391.29	1109.63	230.31	130.41	1336.6
CAGCCAAGGAUGACUUGCCGA	osa-miR169a	46.05	108.44	55.62	61.24	51.51	90.74	114.3	56.17	358.2	63.22	82.96	64.18	61.13	77.98	432.72	20.12	24.26	35.36
UAGCCAAGGAUGACUUGCCUG	osa-miR169h\osa-miR169i-5p.1\osa-miR169j\osa-miR169k\osa-miR169l\osa-miR169m	1.46	3.65	1.79	2.13	1910.89	2243.55	257.85	1659.86	947.91	629.15	630.88	761.04	1206.75	325.95	1106.04	136.4	512.53	47.15
UAGCCAAGGAUGACUUGCCUA	osa-miR169f.1\osa-miR169g	4.91	13.14	14.8	4.46	446.98	538.04	400.06	777.46	384.99	591.52	648.02	616.09	944.5	191.52	299.85	160.99	230.49	35.36
UAGCCAAGAAUGACUUGCCUA	osa-miR169n\osa-miR169o	2.79	7.67	6.5	3.29	427.04	502.67	241.65	607.48	201.66	215.23	208.55	123.26	867.6	74.06	238.8	190.06	84.92	42.43
UAGCCAAGGAUGACUUGCCGG	osa-miR169e	10.62	28.12	24	14.92	18.28	18.45	31.73	26.6	71.69	9.03	5.43	22.57	27.61	360.86	70.03	35.78	15.16	381.89
AGCCAAGGAUGACUUGCCGGC	isomiR_of_osa-miR169c\osa-miR169e	11.68	19.17	17.72	13.37	24.92	14.5	18.9	23.65	30.32	15.05	8.57	59.97	11.83	315.51	50.27	11.18	60.65	228.66
>LOC_Os03g07880.2(cutsite 1004):osa-miR169a,osa-miR169c,osa-miR169e,osa-miR169g,osa-miR169m
miRNAs and co-regulate siRNAs identified:		control	drought	cold	salt	control_rep1	control_rep1-2	control_rep2	drought-rep1	drought-rep2	salt-rep1	salt-rep1-2	salt-rep2	cold-rep1	cold-rep2	heat	cold+salt	heat+drought	heat+salt
miRNA\siRNA sequence	miRNA\siRNA annotation	GSM647192	GSM647193	GSM647194	GSM647195	GSM816730	GSM816731	GSM816732	GSM816733	GSM816735	GSM816736	GSM816737	GSM816738	GSM816739	GSM816740	GSM816741	GSM816742	GSM816743	GSM816744
CAGCCAAGGAUGACUUGCCGG	osa-miR169b\osa-miR169c	456.49	911.55	848.88	463.55	550	634.05	494.33	421.25	1800.39	284.47	236.97	381.07	404.22	3391.29	1109.63	230.31	130.41	1336.6
CAGCCAAGGAUGACUUGCCGA	osa-miR169a	46.05	108.44	55.62	61.24	51.51	90.74	114.3	56.17	358.2	63.22	82.96	64.18	61.13	77.98	432.72	20.12	24.26	35.36
UAGCCAAGGAUGACUUGCCUG	osa-miR169h\osa-miR169i-5p.1\osa-miR169j\osa-miR169k\osa-miR169l\osa-miR169m	1.46	3.65	1.79	2.13	1910.89	2243.55	257.85	1659.86	947.91	629.15	630.88	761.04	1206.75	325.95	1106.04	136.4	512.53	47.15
UAGCCAAGGAUGACUUGCCUA	osa-miR169f.1\osa-miR169g	4.91	13.14	14.8	4.46	446.98	538.04	400.06	777.46	384.99	591.52	648.02	616.09	944.5	191.52	299.85	160.99	230.49	35.36
UAGCCAAGAAUGACUUGCCUA	osa-miR169n\osa-miR169o	2.79	7.67	6.5	3.29	427.04	502.67	241.65	607.48	201.66	215.23	208.55	123.26	867.6	74.06	238.8	190.06	84.92	42.43
UAGCCAAGGAUGACUUGCCGG	osa-miR169e	10.62	28.12	24	14.92	18.28	18.45	31.73	26.6	71.69	9.03	5.43	22.57	27.61	360.86	70.03	35.78	15.16	381.89
AGCCAAGGAUGACUUGCCGGC	isomiR_of_osa-miR169c\osa-miR169e	11.68	19.17	17.72	13.37	24.92	14.5	18.9	23.65	30.32	15.05	8.57	59.97	11.83	315.51	50.27	11.18	60.65	228.66
>LOC_Os03g07880.3(cutsite 767):osa-miR169a,osa-miR169c,osa-miR169e,osa-miR169g,osa-miR169m
miRNAs and co-regulate siRNAs identified:		control	drought	cold	salt	control_rep1	control_rep1-2	control_rep2	drought-rep1	drought-rep2	salt-rep1	salt-rep1-2	salt-rep2	cold-rep1	cold-rep2	heat	cold+salt	heat+drought	heat+salt
miRNA\siRNA sequence	miRNA\siRNA annotation	GSM647192	GSM647193	GSM647194	GSM647195	GSM816730	GSM816731	GSM816732	GSM816733	GSM816735	GSM816736	GSM816737	GSM816738	GSM816739	GSM816740	GSM816741	GSM816742	GSM816743	GSM816744
CAGCCAAGGAUGACUUGCCGG	osa-miR169b\osa-miR169c	456.49	911.55	848.88	463.55	550	634.05	494.33	421.25	1800.39	284.47	236.97	381.07	404.22	3391.29	1109.63	230.31	130.41	1336.6
CAGCCAAGGAUGACUUGCCGA	osa-miR169a	46.05	108.44	55.62	61.24	51.51	90.74	114.3	56.17	358.2	63.22	82.96	64.18	61.13	77.98	432.72	20.12	24.26	35.36
UAGCCAAGGAUGACUUGCCUG	osa-miR169h\osa-miR169i-5p.1\osa-miR169j\osa-miR169k\osa-miR169l\osa-miR169m	1.46	3.65	1.79	2.13	1910.89	2243.55	257.85	1659.86	947.91	629.15	630.88	761.04	1206.75	325.95	1106.04	136.4	512.53	47.15
UAGCCAAGGAUGACUUGCCUA	osa-miR169f.1\osa-miR169g	4.91	13.14	14.8	4.46	446.98	538.04	400.06	777.46	384.99	591.52	648.02	616.09	944.5	191.52	299.85	160.99	230.49	35.36
UAGCCAAGAAUGACUUGCCUA	osa-miR169n\osa-miR169o	2.79	7.67	6.5	3.29	427.04	502.67	241.65	607.48	201.66	215.23	208.55	123.26	867.6	74.06	238.8	190.06	84.92	42.43
UAGCCAAGGAUGACUUGCCGG	osa-miR169e	10.62	28.12	24	14.92	18.28	18.45	31.73	26.6	71.69	9.03	5.43	22.57	27.61	360.86	70.03	35.78	15.16	381.89
AGCCAAGGAUGACUUGCCGGC	isomiR_of_osa-miR169c\osa-miR169e	11.68	19.17	17.72	13.37	24.92	14.5	18.9	23.65	30.32	15.05	8.57	59.97	11.83	315.51	50.27	11.18	60.65	228.66
>LOC_Os03g29760.1(cutsite 1295):osa-miR169a,osa-miR169c,osa-miR169e,osa-miR169g,osa-miR169m
miRNAs and co-regulate siRNAs identified:		control	drought	cold	salt	control_rep1	control_rep1-2	control_rep2	drought-rep1	drought-rep2	salt-rep1	salt-rep1-2	salt-rep2	cold-rep1	cold-rep2	heat	cold+salt	heat+drought	heat+salt
miRNA\siRNA sequence	miRNA\siRNA annotation	GSM647192	GSM647193	GSM647194	GSM647195	GSM816730	GSM816731	GSM816732	GSM816733	GSM816735	GSM816736	GSM816737	GSM816738	GSM816739	GSM816740	GSM816741	GSM816742	GSM816743	GSM816744
CAGCCAAGGAUGACUUGCCGG	osa-miR169b\osa-miR169c	456.49	911.55	848.88	463.55	550	634.05	494.33	421.25	1800.39	284.47	236.97	381.07	404.22	3391.29	1109.63	230.31	130.41	1336.6
CAGCCAAGGAUGACUUGCCGA	osa-miR169a	46.05	108.44	55.62	61.24	51.51	90.74	114.3	56.17	358.2	63.22	82.96	64.18	61.13	77.98	432.72	20.12	24.26	35.36
UAGCCAAGGAUGACUUGCCUG	osa-miR169h\osa-miR169i-5p.1\osa-miR169j\osa-miR169k\osa-miR169l\osa-miR169m	1.46	3.65	1.79	2.13	1910.89	2243.55	257.85	1659.86	947.91	629.15	630.88	761.04	1206.75	325.95	1106.04	136.4	512.53	47.15
UAGCCAAGGAUGACUUGCCUA	osa-miR169f.1\osa-miR169g	4.91	13.14	14.8	4.46	446.98	538.04	400.06	777.46	384.99	591.52	648.02	616.09	944.5	191.52	299.85	160.99	230.49	35.36
UAGCCAAGAAUGACUUGCCUA	osa-miR169n\osa-miR169o	2.79	7.67	6.5	3.29	427.04	502.67	241.65	607.48	201.66	215.23	208.55	123.26	867.6	74.06	238.8	190.06	84.92	42.43
UAGCCAAGGAUGACUUGCCGG	osa-miR169e	10.62	28.12	24	14.92	18.28	18.45	31.73	26.6	71.69	9.03	5.43	22.57	27.61	360.86	70.03	35.78	15.16	381.89
AGCCAAGGAUGACUUGCCGGC	isomiR_of_osa-miR169c\osa-miR169e	11.68	19.17	17.72	13.37	24.92	14.5	18.9	23.65	30.32	15.05	8.57	59.97	11.83	315.51	50.27	11.18	60.65	228.66
>LOC_Os03g29760.2(cutsite 1375):osa-miR169a,osa-miR169c,osa-miR169e,osa-miR169g,osa-miR169m
miRNAs and co-regulate siRNAs identified:		control	drought	cold	salt	control_rep1	control_rep1-2	control_rep2	drought-rep1	drought-rep2	salt-rep1	salt-rep1-2	salt-rep2	cold-rep1	cold-rep2	heat	cold+salt	heat+drought	heat+salt
miRNA\siRNA sequence	miRNA\siRNA annotation	GSM647192	GSM647193	GSM647194	GSM647195	GSM816730	GSM816731	GSM816732	GSM816733	GSM816735	GSM816736	GSM816737	GSM816738	GSM816739	GSM816740	GSM816741	GSM816742	GSM816743	GSM816744
CAGCCAAGGAUGACUUGCCGG	osa-miR169b\osa-miR169c	456.49	911.55	848.88	463.55	550	634.05	494.33	421.25	1800.39	284.47	236.97	381.07	404.22	3391.29	1109.63	230.31	130.41	1336.6
CAGCCAAGGAUGACUUGCCGA	osa-miR169a	46.05	108.44	55.62	61.24	51.51	90.74	114.3	56.17	358.2	63.22	82.96	64.18	61.13	77.98	432.72	20.12	24.26	35.36
UAGCCAAGGAUGACUUGCCUG	osa-miR169h\osa-miR169i-5p.1\osa-miR169j\osa-miR169k\osa-miR169l\osa-miR169m	1.46	3.65	1.79	2.13	1910.89	2243.55	257.85	1659.86	947.91	629.15	630.88	761.04	1206.75	325.95	1106.04	136.4	512.53	47.15
UAGCCAAGGAUGACUUGCCUA	osa-miR169f.1\osa-miR169g	4.91	13.14	14.8	4.46	446.98	538.04	400.06	777.46	384.99	591.52	648.02	616.09	944.5	191.52	299.85	160.99	230.49	35.36
UAGCCAAGAAUGACUUGCCUA	osa-miR169n\osa-miR169o	2.79	7.67	6.5	3.29	427.04	502.67	241.65	607.48	201.66	215.23	208.55	123.26	867.6	74.06	238.8	190.06	84.92	42.43
UAGCCAAGGAUGACUUGCCGG	osa-miR169e	10.62	28.12	24	14.92	18.28	18.45	31.73	26.6	71.69	9.03	5.43	22.57	27.61	360.86	70.03	35.78	15.16	381.89
AGCCAAGGAUGACUUGCCGGC	isomiR_of_osa-miR169c\osa-miR169e	11.68	19.17	17.72	13.37	24.92	14.5	18.9	23.65	30.32	15.05	8.57	59.97	11.83	315.51	50.27	11.18	60.65	228.66
>LOC_Os03g29760.3(cutsite 1275):osa-miR169a,osa-miR169c,osa-miR169e,osa-miR169g,osa-miR169m
miRNAs and co-regulate siRNAs identified:		control	drought	cold	salt	control_rep1	control_rep1-2	control_rep2	drought-rep1	drought-rep2	salt-rep1	salt-rep1-2	salt-rep2	cold-rep1	cold-rep2	heat	cold+salt	heat+drought	heat+salt
miRNA\siRNA sequence	miRNA\siRNA annotation	GSM647192	GSM647193	GSM647194	GSM647195	GSM816730	GSM816731	GSM816732	GSM816733	GSM816735	GSM816736	GSM816737	GSM816738	GSM816739	GSM816740	GSM816741	GSM816742	GSM816743	GSM816744
CAGCCAAGGAUGACUUGCCGG	osa-miR169b\osa-miR169c	456.49	911.55	848.88	463.55	550	634.05	494.33	421.25	1800.39	284.47	236.97	381.07	404.22	3391.29	1109.63	230.31	130.41	1336.6
CAGCCAAGGAUGACUUGCCGA	osa-miR169a	46.05	108.44	55.62	61.24	51.51	90.74	114.3	56.17	358.2	63.22	82.96	64.18	61.13	77.98	432.72	20.12	24.26	35.36
UAGCCAAGGAUGACUUGCCUG	osa-miR169h\osa-miR169i-5p.1\osa-miR169j\osa-miR169k\osa-miR169l\osa-miR169m	1.46	3.65	1.79	2.13	1910.89	2243.55	257.85	1659.86	947.91	629.15	630.88	761.04	1206.75	325.95	1106.04	136.4	512.53	47.15
UAGCCAAGGAUGACUUGCCUA	osa-miR169f.1\osa-miR169g	4.91	13.14	14.8	4.46	446.98	538.04	400.06	777.46	384.99	591.52	648.02	616.09	944.5	191.52	299.85	160.99	230.49	35.36
UAGCCAAGAAUGACUUGCCUA	osa-miR169n\osa-miR169o	2.79	7.67	6.5	3.29	427.04	502.67	241.65	607.48	201.66	215.23	208.55	123.26	867.6	74.06	238.8	190.06	84.92	42.43
UAGCCAAGGAUGACUUGCCGG	osa-miR169e	10.62	28.12	24	14.92	18.28	18.45	31.73	26.6	71.69	9.03	5.43	22.57	27.61	360.86	70.03	35.78	15.16	381.89
AGCCAAGGAUGACUUGCCGGC	isomiR_of_osa-miR169c\osa-miR169e	11.68	19.17	17.72	13.37	24.92	14.5	18.9	23.65	30.32	15.05	8.57	59.97	11.83	315.51	50.27	11.18	60.65	228.66
>LOC_Os03g43930.1(cutsite 966):osa-miR166h-3p,osa-miR166j-3p,osa-miR166l-3p
miRNAs and co-regulate siRNAs identified:		control	drought	cold	salt	control_rep1	control_rep1-2	control_rep2	drought-rep1	drought-rep2	salt-rep1	salt-rep1-2	salt-rep2	cold-rep1	cold-rep2	heat	cold+salt	heat+drought	heat+salt
miRNA\siRNA sequence	miRNA\siRNA annotation	GSM647192	GSM647193	GSM647194	GSM647195	GSM816730	GSM816731	GSM816732	GSM816733	GSM816735	GSM816736	GSM816737	GSM816738	GSM816739	GSM816740	GSM816741	GSM816742	GSM816743	GSM816744
UCGGACCAGGCUUCAUUCCCC	osa-miR166a-3p\osa-miR166b-3p\osa-miR166c-3p\osa-miR166d-3p\osa-miR166f\osa-miR166j-3p	685.54	722.23	1232.16	360.07	2798.2	2738.53	1075.74	2323.5	1493.2	3913.35	3793.66	338.58	5420.52	1646.05	3591.04	1180.61	215.32	2260.67
UCGGACCAGGCUUCAUUCCUC	osa-miR166g-3p\osa-miR166h-3p	227.32	265.63	358.84	132.75	1311.03	1312.69	675.68	1313.99	849.9	1554.8	1489.75	165.53	1707.59	1076.7	2228.24	845.21	169.83	1574.69
UCGGACCAGGCUUCAAUCCCU	osa-miR166k-3p\osa-miR166l-3p	168.53	187.31	225.4	103.68	1658.32	1531.73	709.44	1417.45	874.58	1411.82	1205.97	177.48	1394.07	1329.57	1493.87	424.84	118.28	1001.86
UUCGGACCAGGCUUCAUUCCC	isomiR_of_osa-miR166c\osa-miR166j	75.51	69.38	124.02	38.95	192.75	225.19	55.58	128.59	76.39	328.12	314.71	306.27	575.77	150.09	80.8	22.36	84.92	75.43
UCUCGGACCAGGCUUCAUUCC	isomiR_of_osa-miR166a\osa-miR166b\osa-miR166d\osa-miR166f\osa-miR166g	6.37	7.67	9.64	2.52	197.74	197.51	250.65	171.45	171.58	550.88	555.65	588.87	313.52	577.18	125.69	98.38	112.21	268.73
>LOC_Os03g43930.2(cutsite 966):osa-miR166h-3p,osa-miR166j-3p,osa-miR166l-3p
miRNAs and co-regulate siRNAs identified:		control	drought	cold	salt	control_rep1	control_rep1-2	control_rep2	drought-rep1	drought-rep2	salt-rep1	salt-rep1-2	salt-rep2	cold-rep1	cold-rep2	heat	cold+salt	heat+drought	heat+salt
miRNA\siRNA sequence	miRNA\siRNA annotation	GSM647192	GSM647193	GSM647194	GSM647195	GSM816730	GSM816731	GSM816732	GSM816733	GSM816735	GSM816736	GSM816737	GSM816738	GSM816739	GSM816740	GSM816741	GSM816742	GSM816743	GSM816744
UCGGACCAGGCUUCAUUCCCC	osa-miR166a-3p\osa-miR166b-3p\osa-miR166c-3p\osa-miR166d-3p\osa-miR166f\osa-miR166j-3p	685.54	722.23	1232.16	360.07	2798.2	2738.53	1075.74	2323.5	1493.2	3913.35	3793.66	338.58	5420.52	1646.05	3591.04	1180.61	215.32	2260.67
UCGGACCAGGCUUCAUUCCUC	osa-miR166g-3p\osa-miR166h-3p	227.32	265.63	358.84	132.75	1311.03	1312.69	675.68	1313.99	849.9	1554.8	1489.75	165.53	1707.59	1076.7	2228.24	845.21	169.83	1574.69
UCGGACCAGGCUUCAAUCCCU	osa-miR166k-3p\osa-miR166l-3p	168.53	187.31	225.4	103.68	1658.32	1531.73	709.44	1417.45	874.58	1411.82	1205.97	177.48	1394.07	1329.57	1493.87	424.84	118.28	1001.86
UUCGGACCAGGCUUCAUUCCC	isomiR_of_osa-miR166c\osa-miR166j	75.51	69.38	124.02	38.95	192.75	225.19	55.58	128.59	76.39	328.12	314.71	306.27	575.77	150.09	80.8	22.36	84.92	75.43
UCUCGGACCAGGCUUCAUUCC	isomiR_of_osa-miR166a\osa-miR166b\osa-miR166d\osa-miR166f\osa-miR166g	6.37	7.67	9.64	2.52	197.74	197.51	250.65	171.45	171.58	550.88	555.65	588.87	313.52	577.18	125.69	98.38	112.21	268.73
>LOC_Os03g44540.1(cutsite 1729):osa-miR169g,osa-miR169m,osa-miR169o
miRNAs and co-regulate siRNAs identified:		control	drought	cold	salt	control_rep1	control_rep1-2	control_rep2	drought-rep1	drought-rep2	salt-rep1	salt-rep1-2	salt-rep2	cold-rep1	cold-rep2	heat	cold+salt	heat+drought	heat+salt
miRNA\siRNA sequence	miRNA\siRNA annotation	GSM647192	GSM647193	GSM647194	GSM647195	GSM816730	GSM816731	GSM816732	GSM816733	GSM816735	GSM816736	GSM816737	GSM816738	GSM816739	GSM816740	GSM816741	GSM816742	GSM816743	GSM816744
CAGCCAAGGAUGACUUGCCGG	osa-miR169b\osa-miR169c	456.49	911.55	848.88	463.55	550	634.05	494.33	421.25	1800.39	284.47	236.97	381.07	404.22	3391.29	1109.63	230.31	130.41	1336.6
CAGCCAAGGAUGACUUGCCGA	osa-miR169a	46.05	108.44	55.62	61.24	51.51	90.74	114.3	56.17	358.2	63.22	82.96	64.18	61.13	77.98	432.72	20.12	24.26	35.36
UAGCCAAGGAUGACUUGCCUG	osa-miR169h\osa-miR169i-5p.1\osa-miR169j\osa-miR169k\osa-miR169l\osa-miR169m	1.46	3.65	1.79	2.13	1910.89	2243.55	257.85	1659.86	947.91	629.15	630.88	761.04	1206.75	325.95	1106.04	136.4	512.53	47.15
UAGCCAAGGAUGACUUGCCUA	osa-miR169f.1\osa-miR169g	4.91	13.14	14.8	4.46	446.98	538.04	400.06	777.46	384.99	591.52	648.02	616.09	944.5	191.52	299.85	160.99	230.49	35.36
UAGCCAAGAAUGACUUGCCUA	osa-miR169n\osa-miR169o	2.79	7.67	6.5	3.29	427.04	502.67	241.65	607.48	201.66	215.23	208.55	123.26	867.6	74.06	238.8	190.06	84.92	42.43
UAGCCAAGGAUGACUUGCCGG	osa-miR169e	10.62	28.12	24	14.92	18.28	18.45	31.73	26.6	71.69	9.03	5.43	22.57	27.61	360.86	70.03	35.78	15.16	381.89
UAGCCAAGAAUGGCUUGCCUAUC	isomiR_of_osa-miR1430	0.13	-	0.45	-	58.16	23.07	17.33	8.87	2.35	3.01	0.63	6.2	98.59	8.48	8.98	35.78	18.2	33
>LOC_Os03g47140.1(cutsite 958):osa-miR396c-5p,osa-miR396e-5p
miRNAs and co-regulate siRNAs identified:		control	drought	cold	salt	control_rep1	control_rep1-2	control_rep2	drought-rep1	drought-rep2	salt-rep1	salt-rep1-2	salt-rep2	cold-rep1	cold-rep2	heat	cold+salt	heat+drought	heat+salt
miRNA\siRNA sequence	miRNA\siRNA annotation	GSM647192	GSM647193	GSM647194	GSM647195	GSM816730	GSM816731	GSM816732	GSM816733	GSM816735	GSM816736	GSM816737	GSM816738	GSM816739	GSM816740	GSM816741	GSM816742	GSM816743	GSM816744
UCCACAGGCUUUCUUGAACUG	osa-miR396e-5p	6385.73	15389.9	17897.9	7497.66	1078.4	1299.29	261.45	6018.64	1105.86	194.16	230.91	83.87	51.27	1025.15	723.6	46.96	12.13	304.09
UUCCACAGCUUUCUUGAACUU	osa-miR396c-5p	445.08	962.3	2097.63	450.96	28.25	37.79	20.93	135.98	0.94	-	1.46	0.89	3.94	0.33	5.39	11.18	-	4.71
UCCACAGGCUUUCUUGAAC	isomiR_of_osa-miR396e\osa-miR396f\osa-miR396g\osa-miR396h\osa-miR396d	0.13	0.18	0.22	-	41.54	33.61	25.43	103.46	37.61	10.54	8.57	16.38	1.97	43.72	21.55	2.24	-	2.36
CCACAGGCUUUCUUGAACUG	isomiR_of_osa-miR396e\osa-miR396f_2	4.51	11.14	11.21	3.49	1.66	-	0.9	2.96	20.68	1.51	0.42	-	-	34.91	19.75	-	-	30.65
>LOC_Os03g48970.1(cutsite 1247):osa-miR169g,osa-miR169m,osa-miR169o
miRNAs and co-regulate siRNAs identified:		control	drought	cold	salt	control_rep1	control_rep1-2	control_rep2	drought-rep1	drought-rep2	salt-rep1	salt-rep1-2	salt-rep2	cold-rep1	cold-rep2	heat	cold+salt	heat+drought	heat+salt
miRNA\siRNA sequence	miRNA\siRNA annotation	GSM647192	GSM647193	GSM647194	GSM647195	GSM816730	GSM816731	GSM816732	GSM816733	GSM816735	GSM816736	GSM816737	GSM816738	GSM816739	GSM816740	GSM816741	GSM816742	GSM816743	GSM816744
CAGCCAAGGAUGACUUGCCGG	osa-miR169b\osa-miR169c	456.49	911.55	848.88	463.55	550	634.05	494.33	421.25	1800.39	284.47	236.97	381.07	404.22	3391.29	1109.63	230.31	130.41	1336.6
CAGCCAAGGAUGACUUGCCGA	osa-miR169a	46.05	108.44	55.62	61.24	51.51	90.74	114.3	56.17	358.2	63.22	82.96	64.18	61.13	77.98	432.72	20.12	24.26	35.36
UAGCCAAGGAUGACUUGCCUG	osa-miR169h\osa-miR169i-5p.1\osa-miR169j\osa-miR169k\osa-miR169l\osa-miR169m	1.46	3.65	1.79	2.13	1910.89	2243.55	257.85	1659.86	947.91	629.15	630.88	761.04	1206.75	325.95	1106.04	136.4	512.53	47.15
UAGCCAAGGAUGACUUGCCUA	osa-miR169f.1\osa-miR169g	4.91	13.14	14.8	4.46	446.98	538.04	400.06	777.46	384.99	591.52	648.02	616.09	944.5	191.52	299.85	160.99	230.49	35.36
UAGCCAAGAAUGACUUGCCUA	osa-miR169n\osa-miR169o	2.79	7.67	6.5	3.29	427.04	502.67	241.65	607.48	201.66	215.23	208.55	123.26	867.6	74.06	238.8	190.06	84.92	42.43
UAGCCAAGGAUGACUUGCCGG	osa-miR169e	10.62	28.12	24	14.92	18.28	18.45	31.73	26.6	71.69	9.03	5.43	22.57	27.61	360.86	70.03	35.78	15.16	381.89
UAGCCAAGAAUGGCUUGCCUAUC	isomiR_of_osa-miR1430	0.13	-	0.45	-	58.16	23.07	17.33	8.87	2.35	3.01	0.63	6.2	98.59	8.48	8.98	35.78	18.2	33
AGCCAAGGAUGACUUGCCGGC	isomiR_of_osa-miR169c\osa-miR169e	11.68	19.17	17.72	13.37	24.92	14.5	18.9	23.65	30.32	15.05	8.57	59.97	11.83	315.51	50.27	11.18	60.65	228.66
>LOC_Os03g48970.2(cutsite 1776):osa-miR169g,osa-miR169m,osa-miR169o
miRNAs and co-regulate siRNAs identified:		control	drought	cold	salt	control_rep1	control_rep1-2	control_rep2	drought-rep1	drought-rep2	salt-rep1	salt-rep1-2	salt-rep2	cold-rep1	cold-rep2	heat	cold+salt	heat+drought	heat+salt
miRNA\siRNA sequence	miRNA\siRNA annotation	GSM647192	GSM647193	GSM647194	GSM647195	GSM816730	GSM816731	GSM816732	GSM816733	GSM816735	GSM816736	GSM816737	GSM816738	GSM816739	GSM816740	GSM816741	GSM816742	GSM816743	GSM816744
CAGCCAAGGAUGACUUGCCGG	osa-miR169b\osa-miR169c	456.49	911.55	848.88	463.55	550	634.05	494.33	421.25	1800.39	284.47	236.97	381.07	404.22	3391.29	1109.63	230.31	130.41	1336.6
CAGCCAAGGAUGACUUGCCGA	osa-miR169a	46.05	108.44	55.62	61.24	51.51	90.74	114.3	56.17	358.2	63.22	82.96	64.18	61.13	77.98	432.72	20.12	24.26	35.36
UAGCCAAGGAUGACUUGCCUG	osa-miR169h\osa-miR169i-5p.1\osa-miR169j\osa-miR169k\osa-miR169l\osa-miR169m	1.46	3.65	1.79	2.13	1910.89	2243.55	257.85	1659.86	947.91	629.15	630.88	761.04	1206.75	325.95	1106.04	136.4	512.53	47.15
UAGCCAAGGAUGACUUGCCUA	osa-miR169f.1\osa-miR169g	4.91	13.14	14.8	4.46	446.98	538.04	400.06	777.46	384.99	591.52	648.02	616.09	944.5	191.52	299.85	160.99	230.49	35.36
UAGCCAAGAAUGACUUGCCUA	osa-miR169n\osa-miR169o	2.79	7.67	6.5	3.29	427.04	502.67	241.65	607.48	201.66	215.23	208.55	123.26	867.6	74.06	238.8	190.06	84.92	42.43
UAGCCAAGGAUGACUUGCCGG	osa-miR169e	10.62	28.12	24	14.92	18.28	18.45	31.73	26.6	71.69	9.03	5.43	22.57	27.61	360.86	70.03	35.78	15.16	381.89
UAGCCAAGAAUGGCUUGCCUAUC	isomiR_of_osa-miR1430	0.13	-	0.45	-	58.16	23.07	17.33	8.87	2.35	3.01	0.63	6.2	98.59	8.48	8.98	35.78	18.2	33
AGCCAAGGAUGACUUGCCGGC	isomiR_of_osa-miR169c\osa-miR169e	11.68	19.17	17.72	13.37	24.92	14.5	18.9	23.65	30.32	15.05	8.57	59.97	11.83	315.51	50.27	11.18	60.65	228.66
>LOC_Os03g48970.3(cutsite 1946):osa-miR169g,osa-miR169m,osa-miR169o
miRNAs and co-regulate siRNAs identified:		control	drought	cold	salt	control_rep1	control_rep1-2	control_rep2	drought-rep1	drought-rep2	salt-rep1	salt-rep1-2	salt-rep2	cold-rep1	cold-rep2	heat	cold+salt	heat+drought	heat+salt
miRNA\siRNA sequence	miRNA\siRNA annotation	GSM647192	GSM647193	GSM647194	GSM647195	GSM816730	GSM816731	GSM816732	GSM816733	GSM816735	GSM816736	GSM816737	GSM816738	GSM816739	GSM816740	GSM816741	GSM816742	GSM816743	GSM816744
CAGCCAAGGAUGACUUGCCGG	osa-miR169b\osa-miR169c	456.49	911.55	848.88	463.55	550	634.05	494.33	421.25	1800.39	284.47	236.97	381.07	404.22	3391.29	1109.63	230.31	130.41	1336.6
CAGCCAAGGAUGACUUGCCGA	osa-miR169a	46.05	108.44	55.62	61.24	51.51	90.74	114.3	56.17	358.2	63.22	82.96	64.18	61.13	77.98	432.72	20.12	24.26	35.36
UAGCCAAGGAUGACUUGCCUG	osa-miR169h\osa-miR169i-5p.1\osa-miR169j\osa-miR169k\osa-miR169l\osa-miR169m	1.46	3.65	1.79	2.13	1910.89	2243.55	257.85	1659.86	947.91	629.15	630.88	761.04	1206.75	325.95	1106.04	136.4	512.53	47.15
UAGCCAAGGAUGACUUGCCUA	osa-miR169f.1\osa-miR169g	4.91	13.14	14.8	4.46	446.98	538.04	400.06	777.46	384.99	591.52	648.02	616.09	944.5	191.52	299.85	160.99	230.49	35.36
UAGCCAAGAAUGACUUGCCUA	osa-miR169n\osa-miR169o	2.79	7.67	6.5	3.29	427.04	502.67	241.65	607.48	201.66	215.23	208.55	123.26	867.6	74.06	238.8	190.06	84.92	42.43
UAGCCAAGGAUGACUUGCCGG	osa-miR169e	10.62	28.12	24	14.92	18.28	18.45	31.73	26.6	71.69	9.03	5.43	22.57	27.61	360.86	70.03	35.78	15.16	381.89
UAGCCAAGAAUGGCUUGCCUAUC	isomiR_of_osa-miR1430	0.13	-	0.45	-	58.16	23.07	17.33	8.87	2.35	3.01	0.63	6.2	98.59	8.48	8.98	35.78	18.2	33
AGCCAAGGAUGACUUGCCGGC	isomiR_of_osa-miR169c\osa-miR169e	11.68	19.17	17.72	13.37	24.92	14.5	18.9	23.65	30.32	15.05	8.57	59.97	11.83	315.51	50.27	11.18	60.65	228.66
>LOC_Os03g48970.4(cutsite 1239):osa-miR169g,osa-miR169m,osa-miR169o
miRNAs and co-regulate siRNAs identified:		control	drought	cold	salt	control_rep1	control_rep1-2	control_rep2	drought-rep1	drought-rep2	salt-rep1	salt-rep1-2	salt-rep2	cold-rep1	cold-rep2	heat	cold+salt	heat+drought	heat+salt
miRNA\siRNA sequence	miRNA\siRNA annotation	GSM647192	GSM647193	GSM647194	GSM647195	GSM816730	GSM816731	GSM816732	GSM816733	GSM816735	GSM816736	GSM816737	GSM816738	GSM816739	GSM816740	GSM816741	GSM816742	GSM816743	GSM816744
CAGCCAAGGAUGACUUGCCGG	osa-miR169b\osa-miR169c	456.49	911.55	848.88	463.55	550	634.05	494.33	421.25	1800.39	284.47	236.97	381.07	404.22	3391.29	1109.63	230.31	130.41	1336.6
CAGCCAAGGAUGACUUGCCGA	osa-miR169a	46.05	108.44	55.62	61.24	51.51	90.74	114.3	56.17	358.2	63.22	82.96	64.18	61.13	77.98	432.72	20.12	24.26	35.36
UAGCCAAGGAUGACUUGCCUG	osa-miR169h\osa-miR169i-5p.1\osa-miR169j\osa-miR169k\osa-miR169l\osa-miR169m	1.46	3.65	1.79	2.13	1910.89	2243.55	257.85	1659.86	947.91	629.15	630.88	761.04	1206.75	325.95	1106.04	136.4	512.53	47.15
UAGCCAAGGAUGACUUGCCUA	osa-miR169f.1\osa-miR169g	4.91	13.14	14.8	4.46	446.98	538.04	400.06	777.46	384.99	591.52	648.02	616.09	944.5	191.52	299.85	160.99	230.49	35.36
UAGCCAAGAAUGACUUGCCUA	osa-miR169n\osa-miR169o	2.79	7.67	6.5	3.29	427.04	502.67	241.65	607.48	201.66	215.23	208.55	123.26	867.6	74.06	238.8	190.06	84.92	42.43
UAGCCAAGGAUGACUUGCCGG	osa-miR169e	10.62	28.12	24	14.92	18.28	18.45	31.73	26.6	71.69	9.03	5.43	22.57	27.61	360.86	70.03	35.78	15.16	381.89
UAGCCAAGAAUGGCUUGCCUAUC	isomiR_of_osa-miR1430	0.13	-	0.45	-	58.16	23.07	17.33	8.87	2.35	3.01	0.63	6.2	98.59	8.48	8.98	35.78	18.2	33
AGCCAAGGAUGACUUGCCGGC	isomiR_of_osa-miR169c\osa-miR169e	11.68	19.17	17.72	13.37	24.92	14.5	18.9	23.65	30.32	15.05	8.57	59.97	11.83	315.51	50.27	11.18	60.65	228.66
>LOC_Os04g32460.1(cutsite 2235):osa-miR393a
miRNAs and co-regulate siRNAs identified:		control	drought	cold	salt	control_rep1	control_rep1-2	control_rep2	drought-rep1	drought-rep2	salt-rep1	salt-rep1-2	salt-rep2	cold-rep1	cold-rep2	heat	cold+salt	heat+drought	heat+salt
miRNA\siRNA sequence	miRNA\siRNA annotation	GSM647192	GSM647193	GSM647194	GSM647195	GSM816730	GSM816731	GSM816732	GSM816733	GSM816735	GSM816736	GSM816737	GSM816738	GSM816739	GSM816740	GSM816741	GSM816742	GSM816743	GSM816744
UCCAAAGGGAUCGCAUUGAUC	osa-miR393a	18.98	46.19	40.37	29.46	36.56	27.02	29.25	10.35	25.15	82.78	84.22	564.09	303.66	1427.45	14.36	6.71	124.34	160.3
CUCCAAAGGGAUCGCAUUGAU	isomiR_of_osa-miR393b	2.26	7.85	4.04	3.1	4.98	13.18	5.63	4.43	7.76	33.11	49.32	346.11	234.65	385	7.18	-	115.24	129.65
UCCAAAGGGAUCGCAUUGA	isomiR_of_osa-miR393a\osa-miR393b_2	-	-	-	0.19	3.32	0.88	2.93	-	1.41	15.05	7.11	37.84	19.72	74.39	5.39	-	-	14.14
>LOC_Os04g32460.2(cutsite 1833):osa-miR393a
miRNAs and co-regulate siRNAs identified:		control	drought	cold	salt	control_rep1	control_rep1-2	control_rep2	drought-rep1	drought-rep2	salt-rep1	salt-rep1-2	salt-rep2	cold-rep1	cold-rep2	heat	cold+salt	heat+drought	heat+salt
miRNA\siRNA sequence	miRNA\siRNA annotation	GSM647192	GSM647193	GSM647194	GSM647195	GSM816730	GSM816731	GSM816732	GSM816733	GSM816735	GSM816736	GSM816737	GSM816738	GSM816739	GSM816740	GSM816741	GSM816742	GSM816743	GSM816744
UCCAAAGGGAUCGCAUUGAUC	osa-miR393a	18.98	46.19	40.37	29.46	36.56	27.02	29.25	10.35	25.15	82.78	84.22	564.09	303.66	1427.45	14.36	6.71	124.34	160.3
CUCCAAAGGGAUCGCAUUGAU	isomiR_of_osa-miR393b	2.26	7.85	4.04	3.1	4.98	13.18	5.63	4.43	7.76	33.11	49.32	346.11	234.65	385	7.18	-	115.24	129.65
UCCAAAGGGAUCGCAUUGA	isomiR_of_osa-miR393a\osa-miR393b_2	-	-	-	0.19	3.32	0.88	2.93	-	1.41	15.05	7.11	37.84	19.72	74.39	5.39	-	-	14.14
>LOC_Os04g43910.1(cutsite 1355):osa-miR160d-5p,osa-miR160e-5p,osa-miR160f-5p
miRNAs and co-regulate siRNAs identified:		control	drought	cold	salt	control_rep1	control_rep1-2	control_rep2	drought-rep1	drought-rep2	salt-rep1	salt-rep1-2	salt-rep2	cold-rep1	cold-rep2	heat	cold+salt	heat+drought	heat+salt
miRNA\siRNA sequence	miRNA\siRNA annotation	GSM647192	GSM647193	GSM647194	GSM647195	GSM816730	GSM816731	GSM816732	GSM816733	GSM816735	GSM816736	GSM816737	GSM816738	GSM816739	GSM816740	GSM816741	GSM816742	GSM816743	GSM816744
UGCCUGGCUCCCUGUAUGCCA	osa-miR160a-5p\osa-miR160b-5p\osa-miR160c-5p\osa-miR160d-5p	40.34	51.67	53.83	20.54	41.54	36.25	16.43	66.51	51.71	31.61	18.6	27	-	2.94	70.03	46.96	6.07	2.36
UGCCUGGCUCCCUGUAUGCCG	osa-miR160e-5p	35.83	54.04	45.53	26.16	59.82	53.39	21.6	93.12	38.08	16.56	17.55	8.41	-	2.61	64.64	33.54	18.2	2.36
UGCCUGGCUCCCUGAAUGCCA	osa-miR160f-5p	27.07	78.32	44.63	23.45	21.6	16.48	1.8	11.82	4.7	3.01	1.25	2.43	-	-	3.59	2.24	-	-
>LOC_Os04g46860.1(cutsite 1337):osa-miR171f-3p
miRNAs and co-regulate siRNAs identified:		control	drought	cold	salt	control_rep1	control_rep1-2	control_rep2	drought-rep1	drought-rep2	salt-rep1	salt-rep1-2	salt-rep2	cold-rep1	cold-rep2	heat	cold+salt	heat+drought	heat+salt
miRNA\siRNA sequence	miRNA\siRNA annotation	GSM647192	GSM647193	GSM647194	GSM647195	GSM816730	GSM816731	GSM816732	GSM816733	GSM816735	GSM816736	GSM816737	GSM816738	GSM816739	GSM816740	GSM816741	GSM816742	GSM816743	GSM816744
UGAUUGAGCCGUGCCAAUAUC	osa-miR171b\osa-miR171c-3p\osa-miR171d-3p\osa-miR171e-3p\osa-miR171f-3p	25.35	43.82	33.42	23.06	265.86	80.63	83.25	72.42	29.61	67.73	28.42	21.02	210.98	44.7	71.82	234.78	66.72	143.8
UGAUUGAGCCGUGCCAAUA	isomiR_of_osa-miR171b\osa-miR171c\osa-miR171d\osa-miR171e\osa-miR171f	-	-	-	-	6.65	3.3	9	1.48	3.06	1.51	2.3	1.99	25.63	2.61	5.39	4.47	-	9.43
>LOC_Os04g51190.1(cutsite 546):osa-miR396c-5p,osa-miR396e-5p
miRNAs and co-regulate siRNAs identified:		control	drought	cold	salt	control_rep1	control_rep1-2	control_rep2	drought-rep1	drought-rep2	salt-rep1	salt-rep1-2	salt-rep2	cold-rep1	cold-rep2	heat	cold+salt	heat+drought	heat+salt
miRNA\siRNA sequence	miRNA\siRNA annotation	GSM647192	GSM647193	GSM647194	GSM647195	GSM816730	GSM816731	GSM816732	GSM816733	GSM816735	GSM816736	GSM816737	GSM816738	GSM816739	GSM816740	GSM816741	GSM816742	GSM816743	GSM816744
UCCACAGGCUUUCUUGAACUG	osa-miR396e-5p	6385.73	15389.9	17897.9	7497.66	1078.4	1299.29	261.45	6018.64	1105.86	194.16	230.91	83.87	51.27	1025.15	723.6	46.96	12.13	304.09
UUCCACAGCUUUCUUGAACUU	osa-miR396c-5p	445.08	962.3	2097.63	450.96	28.25	37.79	20.93	135.98	0.94	-	1.46	0.89	3.94	0.33	5.39	11.18	-	4.71
UCCACAGGCUUUCUUGAAC	isomiR_of_osa-miR396e\osa-miR396f\osa-miR396g\osa-miR396h\osa-miR396d	0.13	0.18	0.22	-	41.54	33.61	25.43	103.46	37.61	10.54	8.57	16.38	1.97	43.72	21.55	2.24	-	2.36
CCACAGGCUUUCUUGAACUG	isomiR_of_osa-miR396e\osa-miR396f_2	4.51	11.14	11.21	3.49	1.66	-	0.9	2.96	20.68	1.51	0.42	-	-	34.91	19.75	-	-	30.65
>LOC_Os04g51190.2(cutsite 546):osa-miR396c-5p,osa-miR396e-5p
miRNAs and co-regulate siRNAs identified:		control	drought	cold	salt	control_rep1	control_rep1-2	control_rep2	drought-rep1	drought-rep2	salt-rep1	salt-rep1-2	salt-rep2	cold-rep1	cold-rep2	heat	cold+salt	heat+drought	heat+salt
miRNA\siRNA sequence	miRNA\siRNA annotation	GSM647192	GSM647193	GSM647194	GSM647195	GSM816730	GSM816731	GSM816732	GSM816733	GSM816735	GSM816736	GSM816737	GSM816738	GSM816739	GSM816740	GSM816741	GSM816742	GSM816743	GSM816744
UCCACAGGCUUUCUUGAACUG	osa-miR396e-5p	6385.73	15389.9	17897.9	7497.66	1078.4	1299.29	261.45	6018.64	1105.86	194.16	230.91	83.87	51.27	1025.15	723.6	46.96	12.13	304.09
UUCCACAGCUUUCUUGAACUU	osa-miR396c-5p	445.08	962.3	2097.63	450.96	28.25	37.79	20.93	135.98	0.94	-	1.46	0.89	3.94	0.33	5.39	11.18	-	4.71
UCCACAGGCUUUCUUGAAC	isomiR_of_osa-miR396e\osa-miR396f\osa-miR396g\osa-miR396h\osa-miR396d	0.13	0.18	0.22	-	41.54	33.61	25.43	103.46	37.61	10.54	8.57	16.38	1.97	43.72	21.55	2.24	-	2.36
CCACAGGCUUUCUUGAACUG	isomiR_of_osa-miR396e\osa-miR396f_2	4.51	11.14	11.21	3.49	1.66	-	0.9	2.96	20.68	1.51	0.42	-	-	34.91	19.75	-	-	30.65
>LOC_Os04g51190.3(cutsite 546):osa-miR396c-5p,osa-miR396e-5p
miRNAs and co-regulate siRNAs identified:		control	drought	cold	salt	control_rep1	control_rep1-2	control_rep2	drought-rep1	drought-rep2	salt-rep1	salt-rep1-2	salt-rep2	cold-rep1	cold-rep2	heat	cold+salt	heat+drought	heat+salt
miRNA\siRNA sequence	miRNA\siRNA annotation	GSM647192	GSM647193	GSM647194	GSM647195	GSM816730	GSM816731	GSM816732	GSM816733	GSM816735	GSM816736	GSM816737	GSM816738	GSM816739	GSM816740	GSM816741	GSM816742	GSM816743	GSM816744
UCCACAGGCUUUCUUGAACUG	osa-miR396e-5p	6385.73	15389.9	17897.9	7497.66	1078.4	1299.29	261.45	6018.64	1105.86	194.16	230.91	83.87	51.27	1025.15	723.6	46.96	12.13	304.09
UUCCACAGCUUUCUUGAACUU	osa-miR396c-5p	445.08	962.3	2097.63	450.96	28.25	37.79	20.93	135.98	0.94	-	1.46	0.89	3.94	0.33	5.39	11.18	-	4.71
UCCACAGGCUUUCUUGAAC	isomiR_of_osa-miR396e\osa-miR396f\osa-miR396g\osa-miR396h\osa-miR396d	0.13	0.18	0.22	-	41.54	33.61	25.43	103.46	37.61	10.54	8.57	16.38	1.97	43.72	21.55	2.24	-	2.36
CCACAGGCUUUCUUGAACUG	isomiR_of_osa-miR396e\osa-miR396f_2	4.51	11.14	11.21	3.49	1.66	-	0.9	2.96	20.68	1.51	0.42	-	-	34.91	19.75	-	-	30.65
>LOC_Os04g57610.1(cutsite 2669):osa-miR167c-5p,osa-miR167j
miRNAs and co-regulate siRNAs identified:		control	drought	cold	salt	control_rep1	control_rep1-2	control_rep2	drought-rep1	drought-rep2	salt-rep1	salt-rep1-2	salt-rep2	cold-rep1	cold-rep2	heat	cold+salt	heat+drought	heat+salt
miRNA\siRNA sequence	miRNA\siRNA annotation	GSM647192	GSM647193	GSM647194	GSM647195	GSM816730	GSM816731	GSM816732	GSM816733	GSM816735	GSM816736	GSM816737	GSM816738	GSM816739	GSM816740	GSM816741	GSM816742	GSM816743	GSM816744
UGAAGCUGCCAGCAUGAUCUGA	isomiR_of_osa-miR167d\osa-miR167f\osa-miR167g\osa-miR167h\osa-miR167j	3038.33	4353.28	3926.36	2713.1	621.45	646.79	465.53	690.25	164.06	245.34	188.07	113.53	256.34	357.92	141.85	96.15	42.46	167.37
UGAAGCUGCCAGCAUGAUCUA	osa-miR167a-5p\osa-miR167b\osa-miR167c-5p	712.34	1545.05	1383.32	461.42	628.1	612.74	480.83	645.91	368.31	335.65	269.78	215.76	228.73	600.67	484.79	321.99	227.45	782.63
UGAAGCUGCCAGCAUGAUCUG	osa-miR167d-5p\osa-miR167e-5p\osa-miR167f\osa-miR167g\osa-miR167h-5p\osa-miR167i-5p\osa-miR167j	318.88	668.56	414.01	336.62	403.78	437.42	180.45	743.46	135.15	69.24	61.23	51.34	291.83	536.39	100.55	42.48	36.39	393.67
>LOC_Os04g57610.3(cutsite 2657):osa-miR167c-5p,osa-miR167j
miRNAs and co-regulate siRNAs identified:		control	drought	cold	salt	control_rep1	control_rep1-2	control_rep2	drought-rep1	drought-rep2	salt-rep1	salt-rep1-2	salt-rep2	cold-rep1	cold-rep2	heat	cold+salt	heat+drought	heat+salt
miRNA\siRNA sequence	miRNA\siRNA annotation	GSM647192	GSM647193	GSM647194	GSM647195	GSM816730	GSM816731	GSM816732	GSM816733	GSM816735	GSM816736	GSM816737	GSM816738	GSM816739	GSM816740	GSM816741	GSM816742	GSM816743	GSM816744
UGAAGCUGCCAGCAUGAUCUGA	isomiR_of_osa-miR167d\osa-miR167f\osa-miR167g\osa-miR167h\osa-miR167j	3038.33	4353.28	3926.36	2713.1	621.45	646.79	465.53	690.25	164.06	245.34	188.07	113.53	256.34	357.92	141.85	96.15	42.46	167.37
UGAAGCUGCCAGCAUGAUCUA	osa-miR167a-5p\osa-miR167b\osa-miR167c-5p	712.34	1545.05	1383.32	461.42	628.1	612.74	480.83	645.91	368.31	335.65	269.78	215.76	228.73	600.67	484.79	321.99	227.45	782.63
UGAAGCUGCCAGCAUGAUCUG	osa-miR167d-5p\osa-miR167e-5p\osa-miR167f\osa-miR167g\osa-miR167h-5p\osa-miR167i-5p\osa-miR167j	318.88	668.56	414.01	336.62	403.78	437.42	180.45	743.46	135.15	69.24	61.23	51.34	291.83	536.39	100.55	42.48	36.39	393.67
>LOC_Os05g03040.1(cutsite 1987):osa-miR172b,osa-miR172d-3p
miRNAs and co-regulate siRNAs identified:		control	drought	cold	salt	control_rep1	control_rep1-2	control_rep2	drought-rep1	drought-rep2	salt-rep1	salt-rep1-2	salt-rep2	cold-rep1	cold-rep2	heat	cold+salt	heat+drought	heat+salt
miRNA\siRNA sequence	miRNA\siRNA annotation	GSM647192	GSM647193	GSM647194	GSM647195	GSM816730	GSM816731	GSM816732	GSM816733	GSM816735	GSM816736	GSM816737	GSM816738	GSM816739	GSM816740	GSM816741	GSM816742	GSM816743	GSM816744
GGAAUCUUGAUGAUGCUGCAU	osa-miR172b	0.8	0.91	1.12	1.16	460.27	484.21	177.53	319.26	181.45	185.13	156.1	240.11	303.66	96.9	281.9	203.48	169.83	94.29
AGAAUCUUGAUGAUGCUGCAU	osa-miR172a\osa-miR172d-3p	1.06	2.56	2.02	0.19	-	980.07	679.73	-	608.51	-	1195.94	510.09	-	550.75	-	-	-	-
GAAUCUUGAUGAUGCUGCAU	isomiR_of_osa-miR172a\osa-miR172b\osa-miR172d	-	-	-	-	19.94	1.98	1.13	-	0.94	33.11	4.39	0.89	1.97	0.65	3.59	4.47	-	-
>LOC_Os05g03040.2(cutsite 1563):osa-miR172b,osa-miR172d-3p
miRNAs and co-regulate siRNAs identified:		control	drought	cold	salt	control_rep1	control_rep1-2	control_rep2	drought-rep1	drought-rep2	salt-rep1	salt-rep1-2	salt-rep2	cold-rep1	cold-rep2	heat	cold+salt	heat+drought	heat+salt
miRNA\siRNA sequence	miRNA\siRNA annotation	GSM647192	GSM647193	GSM647194	GSM647195	GSM816730	GSM816731	GSM816732	GSM816733	GSM816735	GSM816736	GSM816737	GSM816738	GSM816739	GSM816740	GSM816741	GSM816742	GSM816743	GSM816744
GGAAUCUUGAUGAUGCUGCAU	osa-miR172b	0.8	0.91	1.12	1.16	460.27	484.21	177.53	319.26	181.45	185.13	156.1	240.11	303.66	96.9	281.9	203.48	169.83	94.29
AGAAUCUUGAUGAUGCUGCAU	osa-miR172a\osa-miR172d-3p	1.06	2.56	2.02	0.19	-	980.07	679.73	-	608.51	-	1195.94	510.09	-	550.75	-	-	-	-
GAAUCUUGAUGAUGCUGCAU	isomiR_of_osa-miR172a\osa-miR172b\osa-miR172d	-	-	-	-	19.94	1.98	1.13	-	0.94	33.11	4.39	0.89	1.97	0.65	3.59	4.47	-	-
>LOC_Os05g03040.3(cutsite 2100):osa-miR172b,osa-miR172d-3p
miRNAs and co-regulate siRNAs identified:		control	drought	cold	salt	control_rep1	control_rep1-2	control_rep2	drought-rep1	drought-rep2	salt-rep1	salt-rep1-2	salt-rep2	cold-rep1	cold-rep2	heat	cold+salt	heat+drought	heat+salt
miRNA\siRNA sequence	miRNA\siRNA annotation	GSM647192	GSM647193	GSM647194	GSM647195	GSM816730	GSM816731	GSM816732	GSM816733	GSM816735	GSM816736	GSM816737	GSM816738	GSM816739	GSM816740	GSM816741	GSM816742	GSM816743	GSM816744
GGAAUCUUGAUGAUGCUGCAU	osa-miR172b	0.8	0.91	1.12	1.16	460.27	484.21	177.53	319.26	181.45	185.13	156.1	240.11	303.66	96.9	281.9	203.48	169.83	94.29
AGAAUCUUGAUGAUGCUGCAU	osa-miR172a\osa-miR172d-3p	1.06	2.56	2.02	0.19	-	980.07	679.73	-	608.51	-	1195.94	510.09	-	550.75	-	-	-	-
GAAUCUUGAUGAUGCUGCAU	isomiR_of_osa-miR172a\osa-miR172b\osa-miR172d	-	-	-	-	19.94	1.98	1.13	-	0.94	33.11	4.39	0.89	1.97	0.65	3.59	4.47	-	-
>LOC_Os05g05800.1(cutsite 1708):osa-miR393a
miRNAs and co-regulate siRNAs identified:		control	drought	cold	salt	control_rep1	control_rep1-2	control_rep2	drought-rep1	drought-rep2	salt-rep1	salt-rep1-2	salt-rep2	cold-rep1	cold-rep2	heat	cold+salt	heat+drought	heat+salt
miRNA\siRNA sequence	miRNA\siRNA annotation	GSM647192	GSM647193	GSM647194	GSM647195	GSM816730	GSM816731	GSM816732	GSM816733	GSM816735	GSM816736	GSM816737	GSM816738	GSM816739	GSM816740	GSM816741	GSM816742	GSM816743	GSM816744
UCCAAAGGGAUCGCAUUGAUC	osa-miR393a	18.98	46.19	40.37	29.46	36.56	27.02	29.25	10.35	25.15	82.78	84.22	564.09	303.66	1427.45	14.36	6.71	124.34	160.3
CUCCAAAGGGAUCGCAUUGAU	isomiR_of_osa-miR393b	2.26	7.85	4.04	3.1	4.98	13.18	5.63	4.43	7.76	33.11	49.32	346.11	234.65	385	7.18	-	115.24	129.65
UCCAAAGGGAUCGCAUUGA	isomiR_of_osa-miR393a\osa-miR393b_2	-	-	-	0.19	3.32	0.88	2.93	-	1.41	15.05	7.11	37.84	19.72	74.39	5.39	-	-	14.14
>LOC_Os06g02560.1(cutsite 616):osa-miR396c-5p,osa-miR396e-5p
miRNAs and co-regulate siRNAs identified:		control	drought	cold	salt	control_rep1	control_rep1-2	control_rep2	drought-rep1	drought-rep2	salt-rep1	salt-rep1-2	salt-rep2	cold-rep1	cold-rep2	heat	cold+salt	heat+drought	heat+salt
miRNA\siRNA sequence	miRNA\siRNA annotation	GSM647192	GSM647193	GSM647194	GSM647195	GSM816730	GSM816731	GSM816732	GSM816733	GSM816735	GSM816736	GSM816737	GSM816738	GSM816739	GSM816740	GSM816741	GSM816742	GSM816743	GSM816744
UCCACAGGCUUUCUUGAACUG	osa-miR396e-5p	6385.73	15389.9	17897.9	7497.66	1078.4	1299.29	261.45	6018.64	1105.86	194.16	230.91	83.87	51.27	1025.15	723.6	46.96	12.13	304.09
UUCCACAGCUUUCUUGAACUU	osa-miR396c-5p	445.08	962.3	2097.63	450.96	28.25	37.79	20.93	135.98	0.94	-	1.46	0.89	3.94	0.33	5.39	11.18	-	4.71
UCCACAGGCUUUCUUGAAC	isomiR_of_osa-miR396e\osa-miR396f\osa-miR396g\osa-miR396h\osa-miR396d	0.13	0.18	0.22	-	41.54	33.61	25.43	103.46	37.61	10.54	8.57	16.38	1.97	43.72	21.55	2.24	-	2.36
CCACAGGCUUUCUUGAACUG	isomiR_of_osa-miR396e\osa-miR396f_2	4.51	11.14	11.21	3.49	1.66	-	0.9	2.96	20.68	1.51	0.42	-	-	34.91	19.75	-	-	30.65
>LOC_Os06g02560.2(cutsite 616):osa-miR396c-5p,osa-miR396e-5p
miRNAs and co-regulate siRNAs identified:		control	drought	cold	salt	control_rep1	control_rep1-2	control_rep2	drought-rep1	drought-rep2	salt-rep1	salt-rep1-2	salt-rep2	cold-rep1	cold-rep2	heat	cold+salt	heat+drought	heat+salt
miRNA\siRNA sequence	miRNA\siRNA annotation	GSM647192	GSM647193	GSM647194	GSM647195	GSM816730	GSM816731	GSM816732	GSM816733	GSM816735	GSM816736	GSM816737	GSM816738	GSM816739	GSM816740	GSM816741	GSM816742	GSM816743	GSM816744
UCCACAGGCUUUCUUGAACUG	osa-miR396e-5p	6385.73	15389.9	17897.9	7497.66	1078.4	1299.29	261.45	6018.64	1105.86	194.16	230.91	83.87	51.27	1025.15	723.6	46.96	12.13	304.09
UUCCACAGCUUUCUUGAACUU	osa-miR396c-5p	445.08	962.3	2097.63	450.96	28.25	37.79	20.93	135.98	0.94	-	1.46	0.89	3.94	0.33	5.39	11.18	-	4.71
UCCACAGGCUUUCUUGAAC	isomiR_of_osa-miR396e\osa-miR396f\osa-miR396g\osa-miR396h\osa-miR396d	0.13	0.18	0.22	-	41.54	33.61	25.43	103.46	37.61	10.54	8.57	16.38	1.97	43.72	21.55	2.24	-	2.36
CCACAGGCUUUCUUGAACUG	isomiR_of_osa-miR396e\osa-miR396f_2	4.51	11.14	11.21	3.49	1.66	-	0.9	2.96	20.68	1.51	0.42	-	-	34.91	19.75	-	-	30.65
>LOC_Os06g02560.3(cutsite 636):osa-miR396c-5p,osa-miR396e-5p
miRNAs and co-regulate siRNAs identified:		control	drought	cold	salt	control_rep1	control_rep1-2	control_rep2	drought-rep1	drought-rep2	salt-rep1	salt-rep1-2	salt-rep2	cold-rep1	cold-rep2	heat	cold+salt	heat+drought	heat+salt
miRNA\siRNA sequence	miRNA\siRNA annotation	GSM647192	GSM647193	GSM647194	GSM647195	GSM816730	GSM816731	GSM816732	GSM816733	GSM816735	GSM816736	GSM816737	GSM816738	GSM816739	GSM816740	GSM816741	GSM816742	GSM816743	GSM816744
UCCACAGGCUUUCUUGAACUG	osa-miR396e-5p	6385.73	15389.9	17897.9	7497.66	1078.4	1299.29	261.45	6018.64	1105.86	194.16	230.91	83.87	51.27	1025.15	723.6	46.96	12.13	304.09
UUCCACAGCUUUCUUGAACUU	osa-miR396c-5p	445.08	962.3	2097.63	450.96	28.25	37.79	20.93	135.98	0.94	-	1.46	0.89	3.94	0.33	5.39	11.18	-	4.71
UCCACAGGCUUUCUUGAAC	isomiR_of_osa-miR396e\osa-miR396f\osa-miR396g\osa-miR396h\osa-miR396d	0.13	0.18	0.22	-	41.54	33.61	25.43	103.46	37.61	10.54	8.57	16.38	1.97	43.72	21.55	2.24	-	2.36
CCACAGGCUUUCUUGAACUG	isomiR_of_osa-miR396e\osa-miR396f_2	4.51	11.14	11.21	3.49	1.66	-	0.9	2.96	20.68	1.51	0.42	-	-	34.91	19.75	-	-	30.65
>LOC_Os06g37150.1(cutsite 2011):osa-miR528-5p
miRNAs and co-regulate siRNAs identified:		control	drought	cold	salt	control_rep1	control_rep1-2	control_rep2	drought-rep1	drought-rep2	salt-rep1	salt-rep1-2	salt-rep2	cold-rep1	cold-rep2	heat	cold+salt	heat+drought	heat+salt
miRNA\siRNA sequence	miRNA\siRNA annotation	GSM647192	GSM647193	GSM647194	GSM647195	GSM816730	GSM816731	GSM816732	GSM816733	GSM816735	GSM816736	GSM816737	GSM816738	GSM816739	GSM816740	GSM816741	GSM816742	GSM816743	GSM816744
UGGAAGGGGCAUGCAGAGGAG	osa-miR528-5p	48.44	32.5	41.04	19.77	64.8	88.76	237.38	104.94	279.46	79.77	85.05	173.28	72.96	90.38	184.94	107.33	154.67	160.3
>LOC_Os06g47150.1(cutsite 2053):osa-miR160d-5p,osa-miR160e-5p,osa-miR160f-5p
miRNAs and co-regulate siRNAs identified:		control	drought	cold	salt	control_rep1	control_rep1-2	control_rep2	drought-rep1	drought-rep2	salt-rep1	salt-rep1-2	salt-rep2	cold-rep1	cold-rep2	heat	cold+salt	heat+drought	heat+salt
miRNA\siRNA sequence	miRNA\siRNA annotation	GSM647192	GSM647193	GSM647194	GSM647195	GSM816730	GSM816731	GSM816732	GSM816733	GSM816735	GSM816736	GSM816737	GSM816738	GSM816739	GSM816740	GSM816741	GSM816742	GSM816743	GSM816744
UGCCUGGCUCCCUGUAUGCCA	osa-miR160a-5p\osa-miR160b-5p\osa-miR160c-5p\osa-miR160d-5p	40.34	51.67	53.83	20.54	41.54	36.25	16.43	66.51	51.71	31.61	18.6	27	-	2.94	70.03	46.96	6.07	2.36
UGCCUGGCUCCCUGUAUGCCG	osa-miR160e-5p	35.83	54.04	45.53	26.16	59.82	53.39	21.6	93.12	38.08	16.56	17.55	8.41	-	2.61	64.64	33.54	18.2	2.36
UGCCUGGCUCCCUGAAUGCCA	osa-miR160f-5p	27.07	78.32	44.63	23.45	21.6	16.48	1.8	11.82	4.7	3.01	1.25	2.43	-	-	3.59	2.24	-	-
>LOC_Os06g47150.2(cutsite 1855):osa-miR160d-5p,osa-miR160e-5p,osa-miR160f-5p
miRNAs and co-regulate siRNAs identified:		control	drought	cold	salt	control_rep1	control_rep1-2	control_rep2	drought-rep1	drought-rep2	salt-rep1	salt-rep1-2	salt-rep2	cold-rep1	cold-rep2	heat	cold+salt	heat+drought	heat+salt
miRNA\siRNA sequence	miRNA\siRNA annotation	GSM647192	GSM647193	GSM647194	GSM647195	GSM816730	GSM816731	GSM816732	GSM816733	GSM816735	GSM816736	GSM816737	GSM816738	GSM816739	GSM816740	GSM816741	GSM816742	GSM816743	GSM816744
UGCCUGGCUCCCUGUAUGCCA	osa-miR160a-5p\osa-miR160b-5p\osa-miR160c-5p\osa-miR160d-5p	40.34	51.67	53.83	20.54	41.54	36.25	16.43	66.51	51.71	31.61	18.6	27	-	2.94	70.03	46.96	6.07	2.36
UGCCUGGCUCCCUGUAUGCCG	osa-miR160e-5p	35.83	54.04	45.53	26.16	59.82	53.39	21.6	93.12	38.08	16.56	17.55	8.41	-	2.61	64.64	33.54	18.2	2.36
UGCCUGGCUCCCUGAAUGCCA	osa-miR160f-5p	27.07	78.32	44.63	23.45	21.6	16.48	1.8	11.82	4.7	3.01	1.25	2.43	-	-	3.59	2.24	-	-
>LOC_Os06g47150.3(cutsite 1822):osa-miR160d-5p,osa-miR160e-5p,osa-miR160f-5p
miRNAs and co-regulate siRNAs identified:		control	drought	cold	salt	control_rep1	control_rep1-2	control_rep2	drought-rep1	drought-rep2	salt-rep1	salt-rep1-2	salt-rep2	cold-rep1	cold-rep2	heat	cold+salt	heat+drought	heat+salt
miRNA\siRNA sequence	miRNA\siRNA annotation	GSM647192	GSM647193	GSM647194	GSM647195	GSM816730	GSM816731	GSM816732	GSM816733	GSM816735	GSM816736	GSM816737	GSM816738	GSM816739	GSM816740	GSM816741	GSM816742	GSM816743	GSM816744
UGCCUGGCUCCCUGUAUGCCA	osa-miR160a-5p\osa-miR160b-5p\osa-miR160c-5p\osa-miR160d-5p	40.34	51.67	53.83	20.54	41.54	36.25	16.43	66.51	51.71	31.61	18.6	27	-	2.94	70.03	46.96	6.07	2.36
UGCCUGGCUCCCUGUAUGCCG	osa-miR160e-5p	35.83	54.04	45.53	26.16	59.82	53.39	21.6	93.12	38.08	16.56	17.55	8.41	-	2.61	64.64	33.54	18.2	2.36
UGCCUGGCUCCCUGAAUGCCA	osa-miR160f-5p	27.07	78.32	44.63	23.45	21.6	16.48	1.8	11.82	4.7	3.01	1.25	2.43	-	-	3.59	2.24	-	-
>LOC_Os06g47150.4(cutsite 1855):osa-miR160d-5p,osa-miR160e-5p,osa-miR160f-5p
miRNAs and co-regulate siRNAs identified:		control	drought	cold	salt	control_rep1	control_rep1-2	control_rep2	drought-rep1	drought-rep2	salt-rep1	salt-rep1-2	salt-rep2	cold-rep1	cold-rep2	heat	cold+salt	heat+drought	heat+salt
miRNA\siRNA sequence	miRNA\siRNA annotation	GSM647192	GSM647193	GSM647194	GSM647195	GSM816730	GSM816731	GSM816732	GSM816733	GSM816735	GSM816736	GSM816737	GSM816738	GSM816739	GSM816740	GSM816741	GSM816742	GSM816743	GSM816744
UGCCUGGCUCCCUGUAUGCCA	osa-miR160a-5p\osa-miR160b-5p\osa-miR160c-5p\osa-miR160d-5p	40.34	51.67	53.83	20.54	41.54	36.25	16.43	66.51	51.71	31.61	18.6	27	-	2.94	70.03	46.96	6.07	2.36
UGCCUGGCUCCCUGUAUGCCG	osa-miR160e-5p	35.83	54.04	45.53	26.16	59.82	53.39	21.6	93.12	38.08	16.56	17.55	8.41	-	2.61	64.64	33.54	18.2	2.36
UGCCUGGCUCCCUGAAUGCCA	osa-miR160f-5p	27.07	78.32	44.63	23.45	21.6	16.48	1.8	11.82	4.7	3.01	1.25	2.43	-	-	3.59	2.24	-	-
>LOC_Os07g38290.1(cutsite 538):osa-miR528-5p
miRNAs and co-regulate siRNAs identified:		control	drought	cold	salt	control_rep1	control_rep1-2	control_rep2	drought-rep1	drought-rep2	salt-rep1	salt-rep1-2	salt-rep2	cold-rep1	cold-rep2	heat	cold+salt	heat+drought	heat+salt
miRNA\siRNA sequence	miRNA\siRNA annotation	GSM647192	GSM647193	GSM647194	GSM647195	GSM816730	GSM816731	GSM816732	GSM816733	GSM816735	GSM816736	GSM816737	GSM816738	GSM816739	GSM816740	GSM816741	GSM816742	GSM816743	GSM816744
UGGAAGGGGCAUGCAGAGGAG	osa-miR528-5p	48.44	32.5	41.04	19.77	64.8	88.76	237.38	104.94	279.46	79.77	85.05	173.28	72.96	90.38	184.94	107.33	154.67	160.3
>LOC_Os07g41720.1(cutsite 1180):osa-miR169a,osa-miR169c,osa-miR169e,osa-miR169g,osa-miR169m
miRNAs and co-regulate siRNAs identified:		control	drought	cold	salt	control_rep1	control_rep1-2	control_rep2	drought-rep1	drought-rep2	salt-rep1	salt-rep1-2	salt-rep2	cold-rep1	cold-rep2	heat	cold+salt	heat+drought	heat+salt
miRNA\siRNA sequence	miRNA\siRNA annotation	GSM647192	GSM647193	GSM647194	GSM647195	GSM816730	GSM816731	GSM816732	GSM816733	GSM816735	GSM816736	GSM816737	GSM816738	GSM816739	GSM816740	GSM816741	GSM816742	GSM816743	GSM816744
CAGCCAAGGAUGACUUGCCGG	osa-miR169b\osa-miR169c	456.49	911.55	848.88	463.55	550	634.05	494.33	421.25	1800.39	284.47	236.97	381.07	404.22	3391.29	1109.63	230.31	130.41	1336.6
CAGCCAAGGAUGACUUGCCGA	osa-miR169a	46.05	108.44	55.62	61.24	51.51	90.74	114.3	56.17	358.2	63.22	82.96	64.18	61.13	77.98	432.72	20.12	24.26	35.36
UAGCCAAGGAUGACUUGCCUG	osa-miR169h\osa-miR169i-5p.1\osa-miR169j\osa-miR169k\osa-miR169l\osa-miR169m	1.46	3.65	1.79	2.13	1910.89	2243.55	257.85	1659.86	947.91	629.15	630.88	761.04	1206.75	325.95	1106.04	136.4	512.53	47.15
UAGCCAAGGAUGACUUGCCUA	osa-miR169f.1\osa-miR169g	4.91	13.14	14.8	4.46	446.98	538.04	400.06	777.46	384.99	591.52	648.02	616.09	944.5	191.52	299.85	160.99	230.49	35.36
UAGCCAAGAAUGACUUGCCUA	osa-miR169n\osa-miR169o	2.79	7.67	6.5	3.29	427.04	502.67	241.65	607.48	201.66	215.23	208.55	123.26	867.6	74.06	238.8	190.06	84.92	42.43
UAGCCAAGGAUGACUUGCCGG	osa-miR169e	10.62	28.12	24	14.92	18.28	18.45	31.73	26.6	71.69	9.03	5.43	22.57	27.61	360.86	70.03	35.78	15.16	381.89
AGCCAAGGAUGACUUGCCGGC	isomiR_of_osa-miR169c\osa-miR169e	11.68	19.17	17.72	13.37	24.92	14.5	18.9	23.65	30.32	15.05	8.57	59.97	11.83	315.51	50.27	11.18	60.65	228.66
>LOC_Os07g41720.2(cutsite 1313):osa-miR169a,osa-miR169c,osa-miR169e,osa-miR169g,osa-miR169m
miRNAs and co-regulate siRNAs identified:		control	drought	cold	salt	control_rep1	control_rep1-2	control_rep2	drought-rep1	drought-rep2	salt-rep1	salt-rep1-2	salt-rep2	cold-rep1	cold-rep2	heat	cold+salt	heat+drought	heat+salt
miRNA\siRNA sequence	miRNA\siRNA annotation	GSM647192	GSM647193	GSM647194	GSM647195	GSM816730	GSM816731	GSM816732	GSM816733	GSM816735	GSM816736	GSM816737	GSM816738	GSM816739	GSM816740	GSM816741	GSM816742	GSM816743	GSM816744
CAGCCAAGGAUGACUUGCCGG	osa-miR169b\osa-miR169c	456.49	911.55	848.88	463.55	550	634.05	494.33	421.25	1800.39	284.47	236.97	381.07	404.22	3391.29	1109.63	230.31	130.41	1336.6
CAGCCAAGGAUGACUUGCCGA	osa-miR169a	46.05	108.44	55.62	61.24	51.51	90.74	114.3	56.17	358.2	63.22	82.96	64.18	61.13	77.98	432.72	20.12	24.26	35.36
UAGCCAAGGAUGACUUGCCUG	osa-miR169h\osa-miR169i-5p.1\osa-miR169j\osa-miR169k\osa-miR169l\osa-miR169m	1.46	3.65	1.79	2.13	1910.89	2243.55	257.85	1659.86	947.91	629.15	630.88	761.04	1206.75	325.95	1106.04	136.4	512.53	47.15
UAGCCAAGGAUGACUUGCCUA	osa-miR169f.1\osa-miR169g	4.91	13.14	14.8	4.46	446.98	538.04	400.06	777.46	384.99	591.52	648.02	616.09	944.5	191.52	299.85	160.99	230.49	35.36
UAGCCAAGAAUGACUUGCCUA	osa-miR169n\osa-miR169o	2.79	7.67	6.5	3.29	427.04	502.67	241.65	607.48	201.66	215.23	208.55	123.26	867.6	74.06	238.8	190.06	84.92	42.43
UAGCCAAGGAUGACUUGCCGG	osa-miR169e	10.62	28.12	24	14.92	18.28	18.45	31.73	26.6	71.69	9.03	5.43	22.57	27.61	360.86	70.03	35.78	15.16	381.89
AGCCAAGGAUGACUUGCCGGC	isomiR_of_osa-miR169c\osa-miR169e	11.68	19.17	17.72	13.37	24.92	14.5	18.9	23.65	30.32	15.05	8.57	59.97	11.83	315.51	50.27	11.18	60.65	228.66
>LOC_Os08g04310.1(cutsite 258):osa-miR528-5p
miRNAs and co-regulate siRNAs identified:		control	drought	cold	salt	control_rep1	control_rep1-2	control_rep2	drought-rep1	drought-rep2	salt-rep1	salt-rep1-2	salt-rep2	cold-rep1	cold-rep2	heat	cold+salt	heat+drought	heat+salt
miRNA\siRNA sequence	miRNA\siRNA annotation	GSM647192	GSM647193	GSM647194	GSM647195	GSM816730	GSM816731	GSM816732	GSM816733	GSM816735	GSM816736	GSM816737	GSM816738	GSM816739	GSM816740	GSM816741	GSM816742	GSM816743	GSM816744
UGGAAGGGGCAUGCAGAGGAG	osa-miR528-5p	48.44	32.5	41.04	19.77	64.8	88.76	237.38	104.94	279.46	79.77	85.05	173.28	72.96	90.38	184.94	107.33	154.67	160.3
>LOC_Os08g06510.1(cutsite 1382):osa-miR444c.2,osa-miR444e
miRNAs and co-regulate siRNAs identified:		control	drought	cold	salt	control_rep1	control_rep1-2	control_rep2	drought-rep1	drought-rep2	salt-rep1	salt-rep1-2	salt-rep2	cold-rep1	cold-rep2	heat	cold+salt	heat+drought	heat+salt
miRNA\siRNA sequence	miRNA\siRNA annotation	GSM647192	GSM647193	GSM647194	GSM647195	GSM816730	GSM816731	GSM816732	GSM816733	GSM816735	GSM816736	GSM816737	GSM816738	GSM816739	GSM816740	GSM816741	GSM816742	GSM816743	GSM816744
UGCAGUUGUUGUCUCAAGCUU	osa-miR444b.2\osa-miR444c.2	112.53	311.09	181.44	153.1	287.46	286.27	58.73	251.27	85.08	42.14	50.99	57.76	9.86	211.43	149.03	31.3	30.33	169.73
UGCAGUUGCUGCCUCAAGCUU	osa-miR444a-3p.2\osa-miR444d.2\osa-miR444e	34.37	50.02	41.04	15.89	239.28	245.4	99.23	236.49	96.13	126.43	85.89	100.69	7.89	70.15	369.88	87.2	109.18	99.01
>LOC_Os08g37670.1(cutsite 668):osa-miR408-3p
miRNAs and co-regulate siRNAs identified:		control	drought	cold	salt	control_rep1	control_rep1-2	control_rep2	drought-rep1	drought-rep2	salt-rep1	salt-rep1-2	salt-rep2	cold-rep1	cold-rep2	heat	cold+salt	heat+drought	heat+salt
miRNA\siRNA sequence	miRNA\siRNA annotation	GSM647192	GSM647193	GSM647194	GSM647195	GSM816730	GSM816731	GSM816732	GSM816733	GSM816735	GSM816736	GSM816737	GSM816738	GSM816739	GSM816740	GSM816741	GSM816742	GSM816743	GSM816744
CUGCACUGCCUCUUCCCUGGC	osa-miR408-3p	13.93	13.14	6.95	6.01	-	0.22	-	1.48	-	1.51	-	0.22	-	-	-	-	-	-
AUGCACUGCCUCUUCCCUGGCUC	siRNA_12	-	-	-	-	-	-	-	-	-	-	-	-	-	-	21.55	-	-	-
AUGCACUGCCUCUUCCCUGGC	isomiR_of_osa-miR408-3p	-	0.18	-	-	-	-	-	-	-	-	-	-	-	-	10.77	-	-	-
>LOC_Os10g33940.1(cutsite 1646):osa-miR160d-5p,osa-miR160e-5p,osa-miR160f-5p
miRNAs and co-regulate siRNAs identified:		control	drought	cold	salt	control_rep1	control_rep1-2	control_rep2	drought-rep1	drought-rep2	salt-rep1	salt-rep1-2	salt-rep2	cold-rep1	cold-rep2	heat	cold+salt	heat+drought	heat+salt
miRNA\siRNA sequence	miRNA\siRNA annotation	GSM647192	GSM647193	GSM647194	GSM647195	GSM816730	GSM816731	GSM816732	GSM816733	GSM816735	GSM816736	GSM816737	GSM816738	GSM816739	GSM816740	GSM816741	GSM816742	GSM816743	GSM816744
UGCCUGGCUCCCUGUAUGCCA	osa-miR160a-5p\osa-miR160b-5p\osa-miR160c-5p\osa-miR160d-5p	40.34	51.67	53.83	20.54	41.54	36.25	16.43	66.51	51.71	31.61	18.6	27	-	2.94	70.03	46.96	6.07	2.36
UGCCUGGCUCCCUGUAUGCCG	osa-miR160e-5p	35.83	54.04	45.53	26.16	59.82	53.39	21.6	93.12	38.08	16.56	17.55	8.41	-	2.61	64.64	33.54	18.2	2.36
UGCCUGGCUCCCUGAAUGCCA	osa-miR160f-5p	27.07	78.32	44.63	23.45	21.6	16.48	1.8	11.82	4.7	3.01	1.25	2.43	-	-	3.59	2.24	-	-
>LOC_Os10g35240.1(cutsite 1307):osa-miR1425-5p
miRNAs and co-regulate siRNAs identified:		control	drought	cold	salt	control_rep1	control_rep1-2	control_rep2	drought-rep1	drought-rep2	salt-rep1	salt-rep1-2	salt-rep2	cold-rep1	cold-rep2	heat	cold+salt	heat+drought	heat+salt
miRNA\siRNA sequence	miRNA\siRNA annotation	GSM647192	GSM647193	GSM647194	GSM647195	GSM816730	GSM816731	GSM816732	GSM816733	GSM816735	GSM816736	GSM816737	GSM816738	GSM816739	GSM816740	GSM816741	GSM816742	GSM816743	GSM816744
UAGGAUUCAAUCCUUGCUGCU	osa-miR1425-5p	151.01	249.02	202.07	185.85	176.13	187.62	81.68	212.84	30.08	7.53	4.81	5.09	1.97	7.83	50.27	96.15	-	7.07
UUAGGAUUCAAUCCUUGCUGC	isomiR_of_osa-miR1425	7.96	6.75	10.54	6.2	19.94	18.89	33.53	34	9.4	1.51	2.3	4.65	-	1.63	14.36	87.2	-	2.36
>LOC_Os10g35240.2(cutsite 1310):osa-miR1425-5p
miRNAs and co-regulate siRNAs identified:		control	drought	cold	salt	control_rep1	control_rep1-2	control_rep2	drought-rep1	drought-rep2	salt-rep1	salt-rep1-2	salt-rep2	cold-rep1	cold-rep2	heat	cold+salt	heat+drought	heat+salt
miRNA\siRNA sequence	miRNA\siRNA annotation	GSM647192	GSM647193	GSM647194	GSM647195	GSM816730	GSM816731	GSM816732	GSM816733	GSM816735	GSM816736	GSM816737	GSM816738	GSM816739	GSM816740	GSM816741	GSM816742	GSM816743	GSM816744
UAGGAUUCAAUCCUUGCUGCU	osa-miR1425-5p	151.01	249.02	202.07	185.85	176.13	187.62	81.68	212.84	30.08	7.53	4.81	5.09	1.97	7.83	50.27	96.15	-	7.07
UUAGGAUUCAAUCCUUGCUGC	isomiR_of_osa-miR1425	7.96	6.75	10.54	6.2	19.94	18.89	33.53	34	9.4	1.51	2.3	4.65	-	1.63	14.36	87.2	-	2.36
>LOC_Os11g35030.1(cutsite 880):osa-miR396c-5p,osa-miR396e-5p
miRNAs and co-regulate siRNAs identified:		control	drought	cold	salt	control_rep1	control_rep1-2	control_rep2	drought-rep1	drought-rep2	salt-rep1	salt-rep1-2	salt-rep2	cold-rep1	cold-rep2	heat	cold+salt	heat+drought	heat+salt
miRNA\siRNA sequence	miRNA\siRNA annotation	GSM647192	GSM647193	GSM647194	GSM647195	GSM816730	GSM816731	GSM816732	GSM816733	GSM816735	GSM816736	GSM816737	GSM816738	GSM816739	GSM816740	GSM816741	GSM816742	GSM816743	GSM816744
UCCACAGGCUUUCUUGAACUG	osa-miR396e-5p	6385.73	15389.9	17897.9	7497.66	1078.4	1299.29	261.45	6018.64	1105.86	194.16	230.91	83.87	51.27	1025.15	723.6	46.96	12.13	304.09
UUCCACAGCUUUCUUGAACUU	osa-miR396c-5p	445.08	962.3	2097.63	450.96	28.25	37.79	20.93	135.98	0.94	-	1.46	0.89	3.94	0.33	5.39	11.18	-	4.71
UCCACAGGCUUUCUUGAAC	isomiR_of_osa-miR396e\osa-miR396f\osa-miR396g\osa-miR396h\osa-miR396d	0.13	0.18	0.22	-	41.54	33.61	25.43	103.46	37.61	10.54	8.57	16.38	1.97	43.72	21.55	2.24	-	2.36
CCACAGGCUUUCUUGAACUG	isomiR_of_osa-miR396e\osa-miR396f_2	4.51	11.14	11.21	3.49	1.66	-	0.9	2.96	20.68	1.51	0.42	-	-	34.91	19.75	-	-	30.65
>LOC_Os11g35030.2(cutsite 1567):osa-miR396c-5p,osa-miR396e-5p
miRNAs and co-regulate siRNAs identified:		control	drought	cold	salt	control_rep1	control_rep1-2	control_rep2	drought-rep1	drought-rep2	salt-rep1	salt-rep1-2	salt-rep2	cold-rep1	cold-rep2	heat	cold+salt	heat+drought	heat+salt
miRNA\siRNA sequence	miRNA\siRNA annotation	GSM647192	GSM647193	GSM647194	GSM647195	GSM816730	GSM816731	GSM816732	GSM816733	GSM816735	GSM816736	GSM816737	GSM816738	GSM816739	GSM816740	GSM816741	GSM816742	GSM816743	GSM816744
UCCACAGGCUUUCUUGAACUG	osa-miR396e-5p	6385.73	15389.9	17897.9	7497.66	1078.4	1299.29	261.45	6018.64	1105.86	194.16	230.91	83.87	51.27	1025.15	723.6	46.96	12.13	304.09
UUCCACAGCUUUCUUGAACUU	osa-miR396c-5p	445.08	962.3	2097.63	450.96	28.25	37.79	20.93	135.98	0.94	-	1.46	0.89	3.94	0.33	5.39	11.18	-	4.71
UCCACAGGCUUUCUUGAAC	isomiR_of_osa-miR396e\osa-miR396f\osa-miR396g\osa-miR396h\osa-miR396d	0.13	0.18	0.22	-	41.54	33.61	25.43	103.46	37.61	10.54	8.57	16.38	1.97	43.72	21.55	2.24	-	2.36
CCACAGGCUUUCUUGAACUG	isomiR_of_osa-miR396e\osa-miR396f_2	4.51	11.14	11.21	3.49	1.66	-	0.9	2.96	20.68	1.51	0.42	-	-	34.91	19.75	-	-	30.65
>LOC_Os12g29980.1(cutsite 785):osa-miR396c-5p,osa-miR396e-5p
miRNAs and co-regulate siRNAs identified:		control	drought	cold	salt	control_rep1	control_rep1-2	control_rep2	drought-rep1	drought-rep2	salt-rep1	salt-rep1-2	salt-rep2	cold-rep1	cold-rep2	heat	cold+salt	heat+drought	heat+salt
miRNA\siRNA sequence	miRNA\siRNA annotation	GSM647192	GSM647193	GSM647194	GSM647195	GSM816730	GSM816731	GSM816732	GSM816733	GSM816735	GSM816736	GSM816737	GSM816738	GSM816739	GSM816740	GSM816741	GSM816742	GSM816743	GSM816744
UCCACAGGCUUUCUUGAACUG	osa-miR396e-5p	6385.73	15389.9	17897.9	7497.66	1078.4	1299.29	261.45	6018.64	1105.86	194.16	230.91	83.87	51.27	1025.15	723.6	46.96	12.13	304.09
UUCCACAGCUUUCUUGAACUU	osa-miR396c-5p	445.08	962.3	2097.63	450.96	28.25	37.79	20.93	135.98	0.94	-	1.46	0.89	3.94	0.33	5.39	11.18	-	4.71
UCCACAGGCUUUCUUGAAC	isomiR_of_osa-miR396e\osa-miR396f\osa-miR396g\osa-miR396h\osa-miR396d	0.13	0.18	0.22	-	41.54	33.61	25.43	103.46	37.61	10.54	8.57	16.38	1.97	43.72	21.55	2.24	-	2.36
CCACAGGCUUUCUUGAACUG	isomiR_of_osa-miR396e\osa-miR396f_2	4.51	11.14	11.21	3.49	1.66	-	0.9	2.96	20.68	1.51	0.42	-	-	34.91	19.75	-	-	30.65
>LOC_Os12g29980.2(cutsite 743):osa-miR396c-5p,osa-miR396e-5p
miRNAs and co-regulate siRNAs identified:		control	drought	cold	salt	control_rep1	control_rep1-2	control_rep2	drought-rep1	drought-rep2	salt-rep1	salt-rep1-2	salt-rep2	cold-rep1	cold-rep2	heat	cold+salt	heat+drought	heat+salt
miRNA\siRNA sequence	miRNA\siRNA annotation	GSM647192	GSM647193	GSM647194	GSM647195	GSM816730	GSM816731	GSM816732	GSM816733	GSM816735	GSM816736	GSM816737	GSM816738	GSM816739	GSM816740	GSM816741	GSM816742	GSM816743	GSM816744
UCCACAGGCUUUCUUGAACUG	osa-miR396e-5p	6385.73	15389.9	17897.9	7497.66	1078.4	1299.29	261.45	6018.64	1105.86	194.16	230.91	83.87	51.27	1025.15	723.6	46.96	12.13	304.09
UUCCACAGCUUUCUUGAACUU	osa-miR396c-5p	445.08	962.3	2097.63	450.96	28.25	37.79	20.93	135.98	0.94	-	1.46	0.89	3.94	0.33	5.39	11.18	-	4.71
UCCACAGGCUUUCUUGAAC	isomiR_of_osa-miR396e\osa-miR396f\osa-miR396g\osa-miR396h\osa-miR396d	0.13	0.18	0.22	-	41.54	33.61	25.43	103.46	37.61	10.54	8.57	16.38	1.97	43.72	21.55	2.24	-	2.36
CCACAGGCUUUCUUGAACUG	isomiR_of_osa-miR396e\osa-miR396f_2	4.51	11.14	11.21	3.49	1.66	-	0.9	2.96	20.68	1.51	0.42	-	-	34.91	19.75	-	-	30.65
>LOC_Os12g41860.1(cutsite 888):osa-miR166h-3p,osa-miR166j-3p,osa-miR166l-3p
miRNAs and co-regulate siRNAs identified:		control	drought	cold	salt	control_rep1	control_rep1-2	control_rep2	drought-rep1	drought-rep2	salt-rep1	salt-rep1-2	salt-rep2	cold-rep1	cold-rep2	heat	cold+salt	heat+drought	heat+salt
miRNA\siRNA sequence	miRNA\siRNA annotation	GSM647192	GSM647193	GSM647194	GSM647195	GSM816730	GSM816731	GSM816732	GSM816733	GSM816735	GSM816736	GSM816737	GSM816738	GSM816739	GSM816740	GSM816741	GSM816742	GSM816743	GSM816744
UCGGACCAGGCUUCAUUCCCC	osa-miR166a-3p\osa-miR166b-3p\osa-miR166c-3p\osa-miR166d-3p\osa-miR166f\osa-miR166j-3p	685.54	722.23	1232.16	360.07	2798.2	2738.53	1075.74	2323.5	1493.2	3913.35	3793.66	338.58	5420.52	1646.05	3591.04	1180.61	215.32	2260.67
UCGGACCAGGCUUCAUUCCUC	osa-miR166g-3p\osa-miR166h-3p	227.32	265.63	358.84	132.75	1311.03	1312.69	675.68	1313.99	849.9	1554.8	1489.75	165.53	1707.59	1076.7	2228.24	845.21	169.83	1574.69
UCGGACCAGGCUUCAAUCCCU	osa-miR166k-3p\osa-miR166l-3p	168.53	187.31	225.4	103.68	1658.32	1531.73	709.44	1417.45	874.58	1411.82	1205.97	177.48	1394.07	1329.57	1493.87	424.84	118.28	1001.86
UUCGGACCAGGCUUCAUUCCC	isomiR_of_osa-miR166c\osa-miR166j	75.51	69.38	124.02	38.95	192.75	225.19	55.58	128.59	76.39	328.12	314.71	306.27	575.77	150.09	80.8	22.36	84.92	75.43
UCUCGGACCAGGCUUCAUUCC	isomiR_of_osa-miR166a\osa-miR166b\osa-miR166d\osa-miR166f\osa-miR166g	6.37	7.67	9.64	2.52	197.74	197.51	250.65	171.45	171.58	550.88	555.65	588.87	313.52	577.18	125.69	98.38	112.21	268.73
>LOC_Os12g42400.1(cutsite 1267):osa-miR169a,osa-miR169c,osa-miR169g,osa-miR169m,osa-miR169o
miRNAs and co-regulate siRNAs identified:		control	drought	cold	salt	control_rep1	control_rep1-2	control_rep2	drought-rep1	drought-rep2	salt-rep1	salt-rep1-2	salt-rep2	cold-rep1	cold-rep2	heat	cold+salt	heat+drought	heat+salt
miRNA\siRNA sequence	miRNA\siRNA annotation	GSM647192	GSM647193	GSM647194	GSM647195	GSM816730	GSM816731	GSM816732	GSM816733	GSM816735	GSM816736	GSM816737	GSM816738	GSM816739	GSM816740	GSM816741	GSM816742	GSM816743	GSM816744
CAGCCAAGGAUGACUUGCCGG	osa-miR169b\osa-miR169c	456.49	911.55	848.88	463.55	550	634.05	494.33	421.25	1800.39	284.47	236.97	381.07	404.22	3391.29	1109.63	230.31	130.41	1336.6
CAGCCAAGGAUGACUUGCCGA	osa-miR169a	46.05	108.44	55.62	61.24	51.51	90.74	114.3	56.17	358.2	63.22	82.96	64.18	61.13	77.98	432.72	20.12	24.26	35.36
UAGCCAAGGAUGACUUGCCUG	osa-miR169h\osa-miR169i-5p.1\osa-miR169j\osa-miR169k\osa-miR169l\osa-miR169m	1.46	3.65	1.79	2.13	1910.89	2243.55	257.85	1659.86	947.91	629.15	630.88	761.04	1206.75	325.95	1106.04	136.4	512.53	47.15
UAGCCAAGGAUGACUUGCCUA	osa-miR169f.1\osa-miR169g	4.91	13.14	14.8	4.46	446.98	538.04	400.06	777.46	384.99	591.52	648.02	616.09	944.5	191.52	299.85	160.99	230.49	35.36
UAGCCAAGAAUGACUUGCCUA	osa-miR169n\osa-miR169o	2.79	7.67	6.5	3.29	427.04	502.67	241.65	607.48	201.66	215.23	208.55	123.26	867.6	74.06	238.8	190.06	84.92	42.43
UAGCCAAGGAUGACUUGCCGG	osa-miR169e	10.62	28.12	24	14.92	18.28	18.45	31.73	26.6	71.69	9.03	5.43	22.57	27.61	360.86	70.03	35.78	15.16	381.89
UAGCCAAGAAUGGCUUGCCUAUC	isomiR_of_osa-miR1430	0.13	-	0.45	-	58.16	23.07	17.33	8.87	2.35	3.01	0.63	6.2	98.59	8.48	8.98	35.78	18.2	33
>LOC_Os12g42400.2(cutsite 1213):osa-miR169a,osa-miR169c,osa-miR169g,osa-miR169m,osa-miR169o
miRNAs and co-regulate siRNAs identified:		control	drought	cold	salt	control_rep1	control_rep1-2	control_rep2	drought-rep1	drought-rep2	salt-rep1	salt-rep1-2	salt-rep2	cold-rep1	cold-rep2	heat	cold+salt	heat+drought	heat+salt
miRNA\siRNA sequence	miRNA\siRNA annotation	GSM647192	GSM647193	GSM647194	GSM647195	GSM816730	GSM816731	GSM816732	GSM816733	GSM816735	GSM816736	GSM816737	GSM816738	GSM816739	GSM816740	GSM816741	GSM816742	GSM816743	GSM816744
CAGCCAAGGAUGACUUGCCGG	osa-miR169b\osa-miR169c	456.49	911.55	848.88	463.55	550	634.05	494.33	421.25	1800.39	284.47	236.97	381.07	404.22	3391.29	1109.63	230.31	130.41	1336.6
CAGCCAAGGAUGACUUGCCGA	osa-miR169a	46.05	108.44	55.62	61.24	51.51	90.74	114.3	56.17	358.2	63.22	82.96	64.18	61.13	77.98	432.72	20.12	24.26	35.36
UAGCCAAGGAUGACUUGCCUG	osa-miR169h\osa-miR169i-5p.1\osa-miR169j\osa-miR169k\osa-miR169l\osa-miR169m	1.46	3.65	1.79	2.13	1910.89	2243.55	257.85	1659.86	947.91	629.15	630.88	761.04	1206.75	325.95	1106.04	136.4	512.53	47.15
UAGCCAAGGAUGACUUGCCUA	osa-miR169f.1\osa-miR169g	4.91	13.14	14.8	4.46	446.98	538.04	400.06	777.46	384.99	591.52	648.02	616.09	944.5	191.52	299.85	160.99	230.49	35.36
UAGCCAAGAAUGACUUGCCUA	osa-miR169n\osa-miR169o	2.79	7.67	6.5	3.29	427.04	502.67	241.65	607.48	201.66	215.23	208.55	123.26	867.6	74.06	238.8	190.06	84.92	42.43
UAGCCAAGGAUGACUUGCCGG	osa-miR169e	10.62	28.12	24	14.92	18.28	18.45	31.73	26.6	71.69	9.03	5.43	22.57	27.61	360.86	70.03	35.78	15.16	381.89
UAGCCAAGAAUGGCUUGCCUAUC	isomiR_of_osa-miR1430	0.13	-	0.45	-	58.16	23.07	17.33	8.87	2.35	3.01	0.63	6.2	98.59	8.48	8.98	35.78	18.2	33
>LOC_Os12g42400.3(cutsite 1258):osa-miR169a,osa-miR169c,osa-miR169g,osa-miR169m,osa-miR169o
miRNAs and co-regulate siRNAs identified:		control	drought	cold	salt	control_rep1	control_rep1-2	control_rep2	drought-rep1	drought-rep2	salt-rep1	salt-rep1-2	salt-rep2	cold-rep1	cold-rep2	heat	cold+salt	heat+drought	heat+salt
miRNA\siRNA sequence	miRNA\siRNA annotation	GSM647192	GSM647193	GSM647194	GSM647195	GSM816730	GSM816731	GSM816732	GSM816733	GSM816735	GSM816736	GSM816737	GSM816738	GSM816739	GSM816740	GSM816741	GSM816742	GSM816743	GSM816744
CAGCCAAGGAUGACUUGCCGG	osa-miR169b\osa-miR169c	456.49	911.55	848.88	463.55	550	634.05	494.33	421.25	1800.39	284.47	236.97	381.07	404.22	3391.29	1109.63	230.31	130.41	1336.6
CAGCCAAGGAUGACUUGCCGA	osa-miR169a	46.05	108.44	55.62	61.24	51.51	90.74	114.3	56.17	358.2	63.22	82.96	64.18	61.13	77.98	432.72	20.12	24.26	35.36
UAGCCAAGGAUGACUUGCCUG	osa-miR169h\osa-miR169i-5p.1\osa-miR169j\osa-miR169k\osa-miR169l\osa-miR169m	1.46	3.65	1.79	2.13	1910.89	2243.55	257.85	1659.86	947.91	629.15	630.88	761.04	1206.75	325.95	1106.04	136.4	512.53	47.15
UAGCCAAGGAUGACUUGCCUA	osa-miR169f.1\osa-miR169g	4.91	13.14	14.8	4.46	446.98	538.04	400.06	777.46	384.99	591.52	648.02	616.09	944.5	191.52	299.85	160.99	230.49	35.36
UAGCCAAGAAUGACUUGCCUA	osa-miR169n\osa-miR169o	2.79	7.67	6.5	3.29	427.04	502.67	241.65	607.48	201.66	215.23	208.55	123.26	867.6	74.06	238.8	190.06	84.92	42.43
UAGCCAAGGAUGACUUGCCGG	osa-miR169e	10.62	28.12	24	14.92	18.28	18.45	31.73	26.6	71.69	9.03	5.43	22.57	27.61	360.86	70.03	35.78	15.16	381.89
UAGCCAAGAAUGGCUUGCCUAUC	isomiR_of_osa-miR1430	0.13	-	0.45	-	58.16	23.07	17.33	8.87	2.35	3.01	0.63	6.2	98.59	8.48	8.98	35.78	18.2	33
>LOC_Os03g53230.1(cutsite 605):osa-miR395a
miRNAs and co-regulate siRNAs identified:		control	drought	cold	salt	control_rep1	control_rep1-2	control_rep2	drought-rep1	drought-rep2	salt-rep1	salt-rep1-2	salt-rep2	cold-rep1	cold-rep2	heat	cold+salt	heat+drought	heat+salt
miRNA\siRNA sequence	miRNA\siRNA annotation	GSM647192	GSM647193	GSM647194	GSM647195	GSM816730	GSM816731	GSM816732	GSM816733	GSM816735	GSM816736	GSM816737	GSM816738	GSM816739	GSM816740	GSM816741	GSM816742	GSM816743	GSM816744
UGAAGUGUUUGGGGGAACUC	isomiR_of_osa-miR395b\osa-miR395d\osa-miR395e\osa-miR395g\osa-miR395h\osa-miR395i\osa-miR395j\osa-miR395k\osa-miR395l\osa-miR395s\osa-miR395m\osa-miR395n\osa-miR395p\osa-miR395q\osa-miR395r\osa-miR395y	2.52	4.02	2.69	2.71	21.6	16.48	1.13	56.17	1.41	16.56	6.48	1.77	17.75	0.98	-	-	-	-
>LOC_Os12g42190.1(cutsite 857):osa-miR319b
miRNAs and co-regulate siRNAs identified:		control	drought	cold	salt	control_rep1	control_rep1-2	control_rep2	drought-rep1	drought-rep2	salt-rep1	salt-rep1-2	salt-rep2	cold-rep1	cold-rep2	heat	cold+salt	heat+drought	heat+salt
miRNA\siRNA sequence	miRNA\siRNA annotation	GSM647192	GSM647193	GSM647194	GSM647195	GSM816730	GSM816731	GSM816732	GSM816733	GSM816735	GSM816736	GSM816737	GSM816738	GSM816739	GSM816740	GSM816741	GSM816742	GSM816743	GSM816744
UUGGACUGAAGGGUGCUCCCU	isomiR_of_osa-miR319a\osa-miR319b	173.71	216.34	232.12	224.61	14.95	14.72	6.08	25.13	11.28	9.03	5.85	11.95	15.77	10.11	17.96	11.18	-	23.57
>LOC_Os02g49840.1(cutsite 645):osa-miR444d.3
miRNAs and co-regulate siRNAs identified:		control	drought	cold	salt	control_rep1	control_rep1-2	control_rep2	drought-rep1	drought-rep2	salt-rep1	salt-rep1-2	salt-rep2	cold-rep1	cold-rep2	heat	cold+salt	heat+drought	heat+salt
miRNA\siRNA sequence	miRNA\siRNA annotation	GSM647192	GSM647193	GSM647194	GSM647195	GSM816730	GSM816731	GSM816732	GSM816733	GSM816735	GSM816736	GSM816737	GSM816738	GSM816739	GSM816740	GSM816741	GSM816742	GSM816743	GSM816744
UUGUGGCUUUCUUGCAAGUUG	osa-miR444d.3	60.51	125.06	89.49	96.9	9.97	8.57	3.6	10.35	7.05	9.03	3.97	1.55	-	3.59	19.75	-	-	4.71
>LOC_Os02g49840.2(cutsite 645):osa-miR444d.3
miRNAs and co-regulate siRNAs identified:		control	drought	cold	salt	control_rep1	control_rep1-2	control_rep2	drought-rep1	drought-rep2	salt-rep1	salt-rep1-2	salt-rep2	cold-rep1	cold-rep2	heat	cold+salt	heat+drought	heat+salt
miRNA\siRNA sequence	miRNA\siRNA annotation	GSM647192	GSM647193	GSM647194	GSM647195	GSM816730	GSM816731	GSM816732	GSM816733	GSM816735	GSM816736	GSM816737	GSM816738	GSM816739	GSM816740	GSM816741	GSM816742	GSM816743	GSM816744
UUGUGGCUUUCUUGCAAGUUG	osa-miR444d.3	60.51	125.06	89.49	96.9	9.97	8.57	3.6	10.35	7.05	9.03	3.97	1.55	-	3.59	19.75	-	-	4.71
>LOC_Os02g49840.4(cutsite 645):osa-miR444d.3
miRNAs and co-regulate siRNAs identified:		control	drought	cold	salt	control_rep1	control_rep1-2	control_rep2	drought-rep1	drought-rep2	salt-rep1	salt-rep1-2	salt-rep2	cold-rep1	cold-rep2	heat	cold+salt	heat+drought	heat+salt
miRNA\siRNA sequence	miRNA\siRNA annotation	GSM647192	GSM647193	GSM647194	GSM647195	GSM816730	GSM816731	GSM816732	GSM816733	GSM816735	GSM816736	GSM816737	GSM816738	GSM816739	GSM816740	GSM816741	GSM816742	GSM816743	GSM816744
UUGUGGCUUUCUUGCAAGUUG	osa-miR444d.3	60.51	125.06	89.49	96.9	9.97	8.57	3.6	10.35	7.05	9.03	3.97	1.55	-	3.59	19.75	-	-	4.71
