# Supplementary material for: Identification of the co-regulatory siRNAs of “miRNA→target” in Oryza sativa
Source: PLoS One. 2025 Apr 3;20(4):e0321182. doi: 10.1371/journal.pone.0321182 (PMC11967944; doi:10.1371/journal.pone.0321182)
Supplement: S4 Table — (XLS) [file pone.0321182.s005.xls]

## Sheet: Sheet1
S4 Table. miRNA-target pairs are not found by sRNATargetDigger
miRNA_id	target_id	Reason for not find	predicted binding sites of the miRNA in target(start-end)
osa-miR408-5p	LOC_Os04g39350.1	Not find the miRNA binidng site in target (validated by miRU and psRNATarget)	no result
osa-miR5541	LOC_Os09g32700.1
osa-miR2098-3p	LOC_Os09g39750.1
osa-miR2925	LOC_Os01g42130.1	No cleavage signal detected by degradome in the middle of the miRNA binding site in target	283-301
osa-miR818e	LOC_Os01g72370.2		1581-1602
osa-miR5818	LOC_Os01g73880.1		267-287
osa-miR812u	LOC_Os02g07960.4		3461-3484
osa-miR2919	LOC_Os02g15880.1		52-70
osa-miR1874-3p	LOC_Os02g20950.1		446-469
osa-miR164c,osa-miR164d,osa-miR164f	LOC_Os02g36880.1		841-861
osa-miR164c,osa-miR164d,osa-miR164f,osa-miR164e	LOC_Os02g36880.2		937-957
osa-miR164c,osa-miR164d,osa-miR164f	LOC_Os02g36880.4		934-954
osa-miR168b	LOC_Os02g45070.1		709-729
osa-miR812f,osa-miR812m	LOC_Os02g53180.2		1365-1388
osa-miR172d-5p	LOC_Os03g19590.1		1688-1707
osa-miR5791	LOC_Os03g45220.1		425-444
osa-miR319b	LOC_Os03g57190.1		1183-1201
osa-miR1432-3p	LOC_Os04g08350.1		1205-1224
osa-miR5503	LOC_Os04g16828.1		150-171
osa-miR1862e	LOC_Os04g31120.6		1951-1974
osa-miR164c,osa-miR164d,osa-miR164f	LOC_Os04g38720.1		800-820
osa-miR2101-5p	LOC_Os04g42090.2		1734-1755
osa-miR2101-5p	LOC_Os04g42090.3		1917-1938
osa-miR2101-5p	LOC_Os04g42090.5		1969-1990
osa-miR7695-5p	LOC_Os04g47555.1		971-994
osa-miR160d-5p,osa-miR160e-5p,osa-miR160f-5p	LOC_Os04g59430.1		1334-1354
osa-miR1873	LOC_Os05g01790.1		1147-1170
osa-miR408-3p	LOC_Os06g15600.1		54-74
osa-miR166h-3p,osa-miR166j-3p,osa-miR166m	LOC_Os07g33120.1		2150-2170
osa-miR1425-5p	LOC_Os08g01640.1		1453-1473
osa-miR1425-5p	LOC_Os08g01650.1		1325-1345
osa-miR156j-5p,osa-miR156k,osa-miR156l-5p	LOC_Os08g39890.1		992-1011
osa-miR1877	LOC_Os09g39360.1		1341-1364
osa-miR812s	LOC_Os11g31690.1		1647-1670
osa-miR5525	LOC_Os12g07180.1		857-878
osa-miR2105	LOC_Os12g13170.3		873-891
osa-miR5795	LOC_Os01g65090.2		185-206
osa-miR5795	LOC_Os03g28940.1		320-342
osa-miR5833	LOC_Os03g31160.1		312-331
osa-miR444c.2	LOC_Os03g63750.1		772-791
osa-miR5837.2	LOC_Os04g18380.1		513-531
osa-miR5491	LOC_Os05g30220.1		4055-4076
osa-miR1846e	LOC_Os04g42800.1		1020-1038
osa-miR2095-5p	LOC_Os06g41750.1		2487-2509
miRNA_id	target_id	Reason for not find	miRNA expression count(rpm) in different samples of rice
			GSM1081563	GSM1081564	GSM1081565	GSM1409671	GSM1409672	GSM1409673	GSM1409674	GSM1547539	GSM816687	GSM816688	GSM816689	GSM816690	GSM816691	GSM816692	GSM816693	GSM816694	GSM816695	GSM816696	GSM816697	GSM816698	GSM816699	GSM647192	GSM647193	GSM647194	GSM647195	GSM816730	GSM816731	GSM816732	GSM816733	GSM816735	GSM816736	GSM816737	GSM816738	GSM816739	GSM816740	GSM816741	GSM816742	GSM816743	GSM816744
osa-miR414	LOC_Os11g38520.1	miRNA not expressed or expression count less than 10rpm	-	-	-	-	-	-	-	-	-	-	-	-	-	-	-	-	-	-	-	-	-	-	-	-	-	-	-	-	-	-	-	-	-	-	-	-	-	-	-
osa-miR159c	LOC_Os01g59660.1,LOC_Os01g59660.2,LOC_Os01g59660.3,LOC_Os01g59660.4		-	-	-	-	-	-	-	-	-	-	-	-	-	-	-	-	-	-	-	-	-	-	-	-	-	-	-	-	-	-	-	-	-	-	-	-	-	-	-
osa-miR159d	LOC_Os01g59660.1,LOC_Os01g59660.2,LOC_Os01g59660.3,LOC_Os01g59660.4		-	-	-	-	-	-	-	-	-	-	-	-	-	-	-	-	-	-	-	-	-	-	-	-	-	-	-	-	-	-	-	-	-	-	-	-	-	-	-
osa-miR159e	LOC_Os01g59660.1,LOC_Os01g59660.2,LOC_Os01g59660.3,LOC_Os01g59660.4		-	-	-	-	-	-	-	-	-	-	-	-	-	-	-	-	-	-	-	-	-	-	-	-	-	-	-	-	-	-	-	-	-	-	-	-	-	-	-
osa-miR395a	LOC_Os03g53230.1		-	-	-	-	-	-	-	-	-	-	-	-	-	-	-	-	-	-	-	-	-	-	-	-	-	-	-	-	-	-	-	-	-	-	-	-	-	-	-
osa-miR395c	LOC_Os03g53230.1		-	-	-	-	-	-	-	-	-	-	-	-	-	-	-	-	-	-	-	-	-	-	-	-	-	-	-	-	-	-	-	-	-	-	-	-	-	-	-
osa-miR395f	LOC_Os03g53230.1		-	-	-	-	-	-	-	-	-	-	-	-	-	-	-	-	-	-	-	-	-	-	-	-	-	-	-	-	-	-	-	-	-	-	-	-	-	-	-
osa-miR395o	LOC_Os03g53230.1		-	-	-	-	-	-	-	-	-	-	-	-	-	-	-	-	-	-	-	-	-	-	-	-	-	-	-	-	-	-	-	-	-	-	-	-	-	-	-
osa-miR171i-3p	LOC_Os02g44360.1,LOC_Os02g44370.1,LOC_Os04g46860.1		-	-	-	-	-	-	-	-	-	-	-	-	-	-	-	-	-	-	-	-	-	-	-	-	-	-	-	-	-	-	-	-	-	-	-	-	-	-	-
osa-miR395y	LOC_Os03g53230.1		-	-	-	-	-	-	0.11	-	-	-	-	-	-	0.53	-	-	-	-	-	-	-	-	-	-	0.19	-	0.88	-	-	-	-	-	-	-	-	-	-	-	-
osa-miR812o-3p	LOC_Os03g12620.2		-	-	-	1.06	0.96	1.6	0.74	0.87	1.18	2.08	1.09	0.58	-	-	0.71	0.72	1.14	-	1.45	-	-	0.13	0.18	0.45	0.19	-	0.22	1.8	-	1.41	-	0.84	1.11	-	0.98	1.8	-	-	-
osa-miR1436	LOC_Os03g48010.1		-	-	-	-	-	-	-	0.19	-	-	-	-	-	-	-	-	0.38	-	-	-	-	-	-	-	-	-	0.22	-	-	-	-	-	-	-	-	-	-	-	-
osa-miR818e	LOC_Os03g48010.1		-	-	-	-	-	-	-	-	-	-	-	-	-	-	-	-	-	-	-	-	-	-	-	-	-	-	-	-	-	-	-	-	-	-	-	-	-	-	-
osa-miR2863b	LOC_Os04g58580.1		0.09	0.24	0.34	-	0.11	0.19	0.11	0.77	-	-	-	-	-	0.53	-	0.36	-	-	-	2.21	-	1.06	2.19	3.59	1.94	-	-	-	-	-	-	-	0.22	-	-	-	-	-	-
osa-miR156k	LOC_Os02g04680.1,LOC_Os02g04680.2		-	-	-	0.15	-	-	-	0.77	-	-	-	-	-	0.53	-	0.72	0.38	-	-	-	-	-	-	-	-	-	-	-	-	-	-	-	-	-	-	-	-	-	-
osa-miR159f	LOC_Os01g59660.1,LOC_Os01g59660.2,LOC_Os01g59660.3,LOC_Os01g59660.4		0.05	0.06	0.2	0.08	-	0.19	-	-	-	-	-	-	-	-	-	0.36	-	-	-	-	-	0.13	-	0.22	-	-	-	-	-	-	-	-	-	-	-	-	-	-	-
osa-miR166i-3p	LOC_Os03g01890.1,LOC_Os03g01890.2,LOC_Os03g43930.1,LOC_Os03g43930.2,LOC_Os12g41860.1		0.14	-	0.07	0.23	-	0.19	0.11	1.15	1.18	-	1.63	5.22	0.45	2.14	2.49	1.44	0.76	4.06	2.91	-	-	0.4	0.18	0.45	-	1.66	3.3	1.35	4.43	2.82	-	1.46	0.22	3.94	3.59	-	2.24	-	-
osa-miR169r-5p	LOC_Os02g53620.1,LOC_Os03g07880.1,LOC_Os03g07880.2,LOC_Os03g07880.3,LOC_Os03g29760.1,LOC_Os03g29760.2,LOC_Os03g29760.3,LOC_Os03g44540.1,LOC_Os03g48970.1,LOC_Os03g48970.2,LOC_Os03g48970.3,LOC_Os03g48970.4,LOC_Os07g41720.1,LOC_Os07g41720.2,LOC_Os12g42400.1,LOC_Os12g42400.2,LOC_Os12g42400.3		0.18	0.18	0.41	0.08	0.11	-	0.11	-	0.39	2.08	0.54	-	1.34	-	0.71	-	-	-	1.45	-	-	0.13	-	-	-	1.66	1.54	0.45	-	2.12	-	0.63	1.33	-	3.59	-	-	3.03	-
osa-miR171a	LOC_Os02g44360.1,LOC_Os02g44370.1,LOC_Os04g46860.1		-	-	-	0.08	-	-	-	-	-	2.08	-	-	-	-	-	-	0.38	-	-	2.21	-	-	-	0.22	-	-	1.32	2.25	1.48	0.71	-	0.21	0.66	-	0.33	-	-	-	-
osa-miR172c	LOC_Os05g03040.1,LOC_Os05g03040.2,LOC_Os05g03040.3		-	0.18	-	2.12	3.63	4.53	9.3	0.19	1.97	-	2.17	1.16	3.13	1.6	1.07	1.81	4.95	-	2.91	-	1.38	-	-	-	-	-	-	-	-	-	-	-	-	-	-	7.18	-	-	-
osa-miR393b-5p	LOC_Os04g32460.1,LOC_Os04g32460.2,LOC_Os05g05800.1		1.09	0.53	1.09	-	-	-	-	-	-	-	-	0.58	-	-	-	0.36	0.38	-	1.45	-	-	-	-	-	-	-	-	0.45	-	0.24	-	-	0.66	5.92	1.63	-	-	-	-
osa-miR444f	LOC_Os02g36924.1,LOC_Os08g06510.1		0.91	0.42	1.09	1.44	1.5	1.13	1.27	2.5	5.9	2.08	4.88	5.22	0.89	6.94	2.14	4.33	0.38	-	2.91	-	-	2.65	3.47	2.02	1.74	1.66	1.32	0.68	-	0.71	-	0.42	0.89	-	3.26	1.8	-	-	-
osa-miR166m	LOC_Os03g01890.1,LOC_Os03g01890.2,LOC_Os03g43930.1,LOC_Os03g43930.2,LOC_Os12g41860.1	miRNA expressed at less than 1/10 of the highest expression miRNA which cut the target	24.19	23.54	18.17	4.39	5.45	6.51	9.3	27.5	18.5	4.17	45.58	45.23	18.34	17.08	72.27	21.67	31.99	8.12	36.33	2.21	5.52	1.33	1.64	1.79	0.58	28.25	15.6	10.8	20.69	18.8	12.04	17.34	5.09	19.72	15.99	28.73	6.71	6.07	11.79
osa-miR319b	LOC_Os12g42190.1		2.46	1.25	1.5	-	-	-	-	-	-	-	0.54	-	0.45	0.53	0.71	0.36	1.52	-	-	4.41	4.14	10.62	8.4	12.56	4.46	-	0.66	0.68	1.48	-	-	0.42	0.66	1.97	0.65	-	-	-	4.71
osa-miR396b-5p	LOC_Os02g47280.1,LOC_Os02g47280.2,LOC_Os03g47140.1,LOC_Os04g51190.1,LOC_Os04g51190.2,LOC_Os04g51190.3,LOC_Os06g02560.1,LOC_Os06g02560.2,LOC_Os06g02560.3,LOC_Os11g35030.1,LOC_Os11g35030.2,LOC_Os12g29980.1,LOC_Os12g29980.2		5.88	4.68	4.24	0.08	0.21	0.19	0.74	0.29	3.94	-	0.54	2.9	14.76	3.74	0.71	2.89	0.38	-	-	2.21	1.38	135.22	231.68	318.92	191.47	33.23	41.52	23.18	121.2	14.1	1.51	2.93	2.66	1.97	4.89	10.77	6.71	-	-
osa-miR396d	LOC_Os02g47280.1,LOC_Os02g47280.2,LOC_Os03g47140.1,LOC_Os04g51190.1,LOC_Os04g51190.2,LOC_Os04g51190.3,LOC_Os06g02560.1,LOC_Os06g02560.2,LOC_Os06g02560.3,LOC_Os11g35030.1,LOC_Os11g35030.2,LOC_Os12g29980.1,LOC_Os12g29980.2		19.73	17.49	15.1	0.08	0.11	0.09	0.21	0.19	0.79	-	-	1.16	0.45	-	-	-	-	-	-	-	-	7.83	13.14	10.77	7.17	-	0.66	0.23	1.48	0.94	-	0.21	0.22	-	1.63	1.8	-	-	-
osa-miR156l-5p	LOC_Os02g04680.1,LOC_Os02g04680.2		-	-	-	0.08	-	-	-	0.1	5.51	2.08	5.43	8.7	3.58	12.81	1.78	5.42	1.9	2.03	1.45	-	-	-	-	-	-	-	-	0.23	-	-	-	0.42	0.22	-	-	-	-	-	-
osa-miR169d	LOC_Os02g53620.1,LOC_Os03g07880.1,LOC_Os03g07880.2,LOC_Os03g07880.3,LOC_Os03g29760.1,LOC_Os03g29760.2,LOC_Os03g29760.3,LOC_Os03g48970.1,LOC_Os03g48970.2,LOC_Os03g48970.3,LOC_Os03g48970.4,LOC_Os07g41720.1,LOC_Os07g41720.2,LOC_Os12g42400.1,LOC_Os12g42400.2,LOC_Os12g42400.3		-	-	-	-	-	-	-	-	-	-	-	-	-	-	-	-	-	-	-	-	-	0.27	1.28	0.67	0.19	-	0.22	1.35	-	1.65	-	0.21	1.77	-	4.24	10.77	2.24	-	4.71
