# Supplementary material for: Identification of the co-regulatory siRNAs of “miRNA→target” in Oryza sativa
Source: PLoS One. 2025 Apr 3;20(4):e0321182. doi: 10.1371/journal.pone.0321182 (PMC11967944; doi:10.1371/journal.pone.0321182)
Supplement: S5 Table — (XLS) [file pone.0321182.s006.xls]

## Sheet: Sheet1
S5 Table.Validation of the Newly discovered miRNA-target pairs in rice by psRNATarget.
miRNA Acc.	Target Acc.	Expect	UPE	Alignment	Inhibition	Multiplicity
osa-miR444e	LOC_Os02g36924.1	3	N/A	miRNA 21 UUCGAACUCCGUCGUUGACGU 1 ::::::::: :: :::::::: Target 564 AAGCUUGAGACAACAACUGCA 584	Cleavage	1
osa-miR444e	LOC_Os04g38780.1	3	N/A	miRNA 21 UUCGAACUCCGUCGUUGACGU 1 ::::::::: :: :::::::: Target 97 AAGCUUGAGACAACAACUGCA 117	Cleavage	1
osa-miR444c.1	LOC_Os02g36924.1	0	N/A	miRNA 21 CCGUCGUUCGAACUCUGUUGU 1 ::::::::::::::::::::: Target 558 GGCAGCAAGCUUGAGACAACA 578	Cleavage	1
osa-miR444c.2	LOC_Os02g49840.2	1	N/A	miRNA 21 UUCGAACUCUGUUGUUGACGU 1 :::::::::.::.:::::::: Target 613 AAGCUUGAGGCAGCAACUGCA 633	Cleavage	1
osa-miR169o	LOC_Os03g07880.1	3.5	N/A	miRNA 21 AUCCGUUCAGUAAGAACCGAU 1 ::::: :::: ::::::: Target 844 AUGGCAAAUCAUCCUUGGCUU 864	Cleavage	1
osa-miR169o	LOC_Os03g07880.2	3.5	N/A	miRNA 21 AUCCGUUCAGUAAGAACCGAU 1 ::::: :::: ::::::: Target 993 AUGGCAAAUCAUCCUUGGCUU 1013	Cleavage	1
osa-miR169o	LOC_Os03g07880.3	3.5	N/A	miRNA 21 AUCCGUUCAGUAAGAACCGAU 1 ::::: :::: ::::::: Target 756 AUGGCAAAUCAUCCUUGGCUU 776	Cleavage	1
osa-miR169o	LOC_Os03g29760.1	3.5	N/A	miRNA 21 AUCCGUUCAGUAAGAACCGAU 1 ::::: :::: ::::::: Target 1284 GUGGCAAUUCAUCCUUGGCUU 1304	Cleavage	1
osa-miR169o	LOC_Os03g29760.2	3.5	N/A	miRNA 21 AUCCGUUCAGUAAGAACCGAU 1 ::::: :::: ::::::: Target 1364 GUGGCAAUUCAUCCUUGGCUU 1384	Cleavage	1
osa-miR169o	LOC_Os03g29760.3	3.5	N/A	miRNA 21 AUCCGUUCAGUAAGAACCGAU 1 ::::: :::: ::::::: Target 1264 GUGGCAAUUCAUCCUUGGCUU 1284	Cleavage	1
osa-miR169o	LOC_Os07g41720.1	3.5	N/A	miRNA 21 AUCCGUUCAGUAAGAACCGAU 1 ::::: :::: ::::::: Target 1169 GUGGCAAUUCAUCCUUGGCUU 1189	Cleavage	1
osa-miR169o	LOC_Os07g41720.2	3.5	N/A	miRNA 21 AUCCGUUCAGUAAGAACCGAU 1 ::::: :::: ::::::: Target 1302 GUGGCAAUUCAUCCUUGGCUU 1322	Cleavage	1
osa-miR169o	LOC_Os07g06470.1	3	N/A	miRNA 21 AUCCGUUCAGUAAGAACCGAU 1 ::::: :::: :::::::. Target 1425 GUGGCAAUUCAUCCUUGGCUG 1445	Cleavage	1
osa-miR169o	LOC_Os07g06470.2	3	N/A	miRNA 21 AUCCGUUCAGUAAGAACCGAU 1 ::::: :::: :::::::. Target 1214 GUGGCAAUUCAUCCUUGGCUG 1234	Cleavage	1
osa-miR169a	LOC_Os03g44540.1	2.5	N/A	miRNA 21 AGCCGUUCAGUAGGAACCGAC 1 : ::::: ::::.::::::: Target 1718 UAGGCAAAUCAUUCUUGGCUC 1738	Cleavage	1
osa-miR169a	LOC_Os03g48970.1	2.5	N/A	miRNA 21 AGCCGUUCAGUAGGAACCGAC 1 ::::: ::::.::::::: Target 1236 CAGGCAAUUCAUUCUUGGCUU 1256	Cleavage	1
osa-miR169a	LOC_Os03g48970.2	2.5	N/A	miRNA 21 AGCCGUUCAGUAGGAACCGAC 1 ::::: ::::.::::::: Target 1765 CAGGCAAUUCAUUCUUGGCUU 1785	Cleavage	1
osa-miR169a	LOC_Os03g48970.3	2.5	N/A	miRNA 21 AGCCGUUCAGUAGGAACCGAC 1 ::::: ::::.::::::: Target 1935 CAGGCAAUUCAUUCUUGGCUU 1955	Cleavage	1
osa-miR169a	LOC_Os03g48970.4	2.5	N/A	miRNA 21 AGCCGUUCAGUAGGAACCGAC 1 ::::: ::::.::::::: Target 1228 CAGGCAAUUCAUUCUUGGCUU 1248	Cleavage	1
osa-miR169c	LOC_Os03g44540.1	2.5	N/A	miRNA 21 GGCCGUUCAGUAGGAACCGAC 1 ::::: ::::.::::::: Target 1718 UAGGCAAAUCAUUCUUGGCUC 1738	Cleavage	1
osa-miR169c	LOC_Os03g48970.1	2.5	N/A	miRNA 21 GGCCGUUCAGUAGGAACCGAC 1 : ::::: ::::.::::::: Target 1236 CAGGCAAUUCAUUCUUGGCUU 1256	Cleavage	1
osa-miR169c	LOC_Os03g48970.2	2.5	N/A	miRNA 21 GGCCGUUCAGUAGGAACCGAC 1 : ::::: ::::.::::::: Target 1765 CAGGCAAUUCAUUCUUGGCUU 1785	Cleavage	1
osa-miR169c	LOC_Os03g48970.3	2.5	N/A	miRNA 21 GGCCGUUCAGUAGGAACCGAC 1 : ::::: ::::.::::::: Target 1935 CAGGCAAUUCAUUCUUGGCUU 1955	Cleavage	1
osa-miR169c	LOC_Os03g48970.4	2.5	N/A	miRNA 21 GGCCGUUCAGUAGGAACCGAC 1 : ::::: ::::.::::::: Target 1228 CAGGCAAUUCAUUCUUGGCUU 1248	Cleavage	1
osa-miR169e	LOC_Os03g44540.1	2.5	N/A	miRNA 21 GGCCGUUCAGUAGGAACCGAU 1 ::::: ::::.::::::: Target 1718 UAGGCAAAUCAUUCUUGGCUC 1738	Cleavage	1
osa-miR169e	LOC_Os03g48970.1	2.5	N/A	miRNA 21 GGCCGUUCAGUAGGAACCGAU 1 : ::::: ::::.::::::: Target 1236 CAGGCAAUUCAUUCUUGGCUU 1256	Cleavage	1
osa-miR169e	LOC_Os03g48970.2	2.5	N/A	miRNA 21 GGCCGUUCAGUAGGAACCGAU 1 : ::::: ::::.::::::: Target 1765 CAGGCAAUUCAUUCUUGGCUU 1785	Cleavage	1
osa-miR169e	LOC_Os03g48970.3	2.5	N/A	miRNA 21 GGCCGUUCAGUAGGAACCGAU 1 : ::::: ::::.::::::: Target 1935 CAGGCAAUUCAUUCUUGGCUU 1955	Cleavage	1
osa-miR169e	LOC_Os03g48970.4	2.5	N/A	miRNA 21 GGCCGUUCAGUAGGAACCGAU 1 : ::::: ::::.::::::: Target 1228 CAGGCAAUUCAUUCUUGGCUU 1248	Cleavage	1
osa-miR166k-3p	LOC_Os04g48290.1	4	N/A	miRNA 21 UCCCUAACUUCGGACCAGGCU 1 .: :: ::::::::::::: Target 400 GGUGAACGAAGCCUGGUCCGU 420	Cleavage	1
