# Supplementary material for: Identification of the co-regulatory siRNAs of “miRNA→target” in Oryza sativa
Source: PLoS One. 2025 Apr 3;20(4):e0321182. doi: 10.1371/journal.pone.0321182 (PMC11967944; doi:10.1371/journal.pone.0321182)
Supplement: S6 Table — (XLSX) [file pone.0321182.s007.xlsx]

## Sheet: psRNATargetJob-1718096222012855
S6 Table.Validation of the co-regulatory siRNA-target pairs by psRNATarget.
siRNA_Acc.	siRNA_sequence	Target_Acc.	Expectation	UPE$	miRNA_start	miRNA_end	Target_start	Target_end	miRNA_aligned_fragment	alignment	Target_aligned_fragment	Inhibition	Multiplicity
isomiR_of_osa-miR1425	UUAGGAUUCAAUCCUUGCUGC	LOC_Os05g40700.1	4	-1	1	21	149	169	UUAGGAUUCAAUCCUUGCUGC	:: ::::::::::.:::::	GCUGCAAGGAUUGGAUCCUCU	Cleavage	1
isomiR_of_osa-miR1425	UUAGGAUUCAAUCCUUGCUGC	LOC_Os10g35230.1	2	-1	1	21	1438	1458	UUAGGAUUCAAUCCUUGCUGC	::::::::::::::.::: ::	GCAGCAAGGAUUGAGUCCGAA	Cleavage	1
isomiR_of_osa-miR1425	UUAGGAUUCAAUCCUUGCUGC	LOC_Os10g35240.1	2.5	-1	1	21	1297	1317	UUAGGAUUCAAUCCUUGCUGC	:::::: ::::::::::: ::	GCAGCAUGGAUUGAAUCCGAA	Cleavage	1
isomiR_of_osa-miR1425	UUAGGAUUCAAUCCUUGCUGC	LOC_Os10g35240.2	2.5	-1	1	21	1300	1320	UUAGGAUUCAAUCCUUGCUGC	:::::: ::::::::::: ::	GCAGCAUGGAUUGAAUCCGAA	Cleavage	1
isomiR_of_osa-miR1425	UUAGGAUUCAAUCCUUGCUGC	LOC_Os10g35436.1	2	-1	1	21	1309	1329	UUAGGAUUCAAUCCUUGCUGC	:::::::::::::::::: .:	GCAGCAAGGAUUGAAUCCGGA	Cleavage	1
isomiR_of_osa-miR1430	UAGCCAAGAAUGGCUUGCCUAUC	LOC_Os02g53620.1	4	-1	1	23	986	1008	UAGCCAAGAAUGGCUUGCCUAUC	::::::: .::: :::::::	CUUAGGCAAUUCAUCCUUGGCUU	Cleavage	1
isomiR_of_osa-miR1430	UAGCCAAGAAUGGCUUGCCUAUC	LOC_Os03g44540.1	2.5	-1	1	23	1716	1738	UAGCCAAGAAUGGCUUGCCUAUC	.::::::: .:::::::::::	UGUAGGCAAAUCAUUCUUGGCUC	Cleavage	1
isomiR_of_osa-miR1430	UAGCCAAGAAUGGCUUGCCUAUC	LOC_Os03g48970.1	2.5	-1	1	23	1234	1256	UAGCCAAGAAUGGCUUGCCUAUC	:::::: .:::::::::::	UUCAGGCAAUUCAUUCUUGGCUU	Cleavage	1
isomiR_of_osa-miR1430	UAGCCAAGAAUGGCUUGCCUAUC	LOC_Os03g48970.2	2.5	-1	1	23	1763	1785	UAGCCAAGAAUGGCUUGCCUAUC	:::::: .:::::::::::	UUCAGGCAAUUCAUUCUUGGCUU	Cleavage	1
isomiR_of_osa-miR1430	UAGCCAAGAAUGGCUUGCCUAUC	LOC_Os03g48970.3	2.5	-1	1	23	1933	1955	UAGCCAAGAAUGGCUUGCCUAUC	:::::: .:::::::::::	UUCAGGCAAUUCAUUCUUGGCUU	Cleavage	1
isomiR_of_osa-miR1430	UAGCCAAGAAUGGCUUGCCUAUC	LOC_Os03g48970.4	2.5	-1	1	23	1226	1248	UAGCCAAGAAUGGCUUGCCUAUC	:::::: .:::::::::::	UUCAGGCAAUUCAUUCUUGGCUU	Cleavage	1
isomiR_of_osa-miR1430	UAGCCAAGAAUGGCUUGCCUAUC	LOC_Os12g42400.1	2	-1	1	23	1254	1276	UAGCCAAGAAUGGCUUGCCUAUC	.::::::: .:::::::::::.	UGUAGGCAACUCAUUCUUGGCUG	Cleavage	1
isomiR_of_osa-miR1430	UAGCCAAGAAUGGCUUGCCUAUC	LOC_Os12g42400.2	2	-1	1	23	1200	1222	UAGCCAAGAAUGGCUUGCCUAUC	.::::::: .:::::::::::.	UGUAGGCAACUCAUUCUUGGCUG	Cleavage	1
isomiR_of_osa-miR1430	UAGCCAAGAAUGGCUUGCCUAUC	LOC_Os12g42400.3	2	-1	1	23	1245	1267	UAGCCAAGAAUGGCUUGCCUAUC	.::::::: .:::::::::::.	UGUAGGCAACUCAUUCUUGGCUG	Cleavage	1
isomiR_of_osa-miR156d\osa-miR156f\osa-miR156h\osa-miR156j	UUGACAGAAGAGAGUGAGCAC	LOC_Os01g69830.1	1.5	-1	1	21	1153	1173	UUGACAGAAGAGAGUGAGCAC	:::::: :::::::::::::.	GUGCUCUCUCUCUUCUGUCAG	Cleavage	1
isomiR_of_osa-miR156d\osa-miR156f\osa-miR156h\osa-miR156j	UUGACAGAAGAGAGUGAGCAC	LOC_Os02g04680.1	1	-1	1	21	1965	1985	UUGACAGAAGAGAGUGAGCAC	::::: ::::::::::::::	AUGCUCUCUCUCUUCUGUCAA	Cleavage	1
isomiR_of_osa-miR156d\osa-miR156f\osa-miR156h\osa-miR156j	UUGACAGAAGAGAGUGAGCAC	LOC_Os02g04680.2	1	-1	1	21	1962	1982	UUGACAGAAGAGAGUGAGCAC	::::: ::::::::::::::	AUGCUCUCUCUCUUCUGUCAA	Cleavage	1
isomiR_of_osa-miR156d\osa-miR156f\osa-miR156h\osa-miR156j	UUGACAGAAGAGAGUGAGCAC	LOC_Os06g45310.1	1.5	-1	1	21	854	874	UUGACAGAAGAGAGUGAGCAC	:::::: :::::::::::::.	GUGCUCUCUCUCUUCUGUCAG	Cleavage	1
isomiR_of_osa-miR156d\osa-miR156f\osa-miR156h\osa-miR156j	UUGACAGAAGAGAGUGAGCAC	LOC_Os06g49010.1	1	-1	1	21	1686	1706	UUGACAGAAGAGAGUGAGCAC	:::::: ::::::::::::::	GUGCUCUCUCUCUUCUGUCAA	Cleavage	1
isomiR_of_osa-miR156d\osa-miR156f\osa-miR156h\osa-miR156j	UUGACAGAAGAGAGUGAGCAC	LOC_Os06g49010.3	1	-1	1	21	1439	1459	UUGACAGAAGAGAGUGAGCAC	:::::: ::::::::::::::	GUGCUCUCUCUCUUCUGUCAA	Cleavage	1
isomiR_of_osa-miR156d\osa-miR156f\osa-miR156h\osa-miR156j	UUGACAGAAGAGAGUGAGCAC	LOC_Os07g32170.1	2	-1	1	21	852	872	UUGACAGAAGAGAGUGAGCAC	::::: :::::::::::::	AUGCUCCCUCUCUUCUGUCAU	Cleavage	1
isomiR_of_osa-miR156d\osa-miR156f\osa-miR156h\osa-miR156j	UUGACAGAAGAGAGUGAGCAC	LOC_Os07g32170.2	2	-1	1	21	664	684	UUGACAGAAGAGAGUGAGCAC	::::: :::::::::::::	AUGCUCCCUCUCUUCUGUCAU	Cleavage	1
isomiR_of_osa-miR156d\osa-miR156f\osa-miR156h\osa-miR156j	UUGACAGAAGAGAGUGAGCAC	LOC_Os11g30370.1	2	-1	1	21	1091	1111	UUGACAGAAGAGAGUGAGCAC	:::::: :::::::::::::	GUGCUCUCUCUCUUCUGUCAU	Cleavage	1
isomiR_of_osa-miR159a\osa-miR159b	UUUGGAUUGAAGGGAGCUC	LOC_Os01g59660.1	2	-1	1	19	1262	1280	UUUGGAUUGAAGGGAGCUC	:::::::::::: :::::.	GAGCUCCCUUCACUCCAAG	Cleavage	1
isomiR_of_osa-miR159a\osa-miR159b	UUUGGAUUGAAGGGAGCUC	LOC_Os01g59660.2	2	-1	1	19	1350	1368	UUUGGAUUGAAGGGAGCUC	:::::::::::: :::::.	GAGCUCCCUUCACUCCAAG	Cleavage	1
isomiR_of_osa-miR159a\osa-miR159b	UUUGGAUUGAAGGGAGCUC	LOC_Os01g59660.3	2	-1	1	19	1260	1278	UUUGGAUUGAAGGGAGCUC	:::::::::::: :::::.	GAGCUCCCUUCACUCCAAG	Cleavage	1
isomiR_of_osa-miR159a\osa-miR159b	UUUGGAUUGAAGGGAGCUC	LOC_Os01g59660.4	2	-1	1	19	1182	1200	UUUGGAUUGAAGGGAGCUC	:::::::::::: :::::.	GAGCUCCCUUCACUCCAAG	Cleavage	1
isomiR_of_osa-miR159a\osa-miR159b	UUUGGAUUGAAGGGAGCUC	LOC_Os06g40330.1	2.5	-1	1	19	1420	1438	UUUGGAUUGAAGGGAGCUC	:::::::::::: :::::	GAGCUCCCUUCACUCCAAU	Cleavage	1
isomiR_of_osa-miR164d	UGCUGGAGAAGCAGGGCACGU	LOC_Os06g46270.1	2	-1	1	21	957	977	UGCUGGAGAAGCAGGGCACGU	: :::::::::::::::: .:	AAGUGCCCUGCUUCUCCAAUA	Cleavage	1
isomiR_of_osa-miR166a\osa-miR166b\osa-miR166d\osa-miR166f\osa-miR166g	UCUCGGACCAGGCUUCAUUCC	LOC_Os02g49670.1	4	-1	1	21	2817	2837	UCUCGGACCAGGCUUCAUUCC	::.: ::::::::::::::	GGGAAGAAGCCUGGUCCGACC	Cleavage	1
isomiR_of_osa-miR166a\osa-miR166b\osa-miR166d\osa-miR166f\osa-miR166g	UCUCGGACCAGGCUUCAUUCC	LOC_Os03g01890.1	3.5	-1	1	21	1091	1111	UCUCGGACCAGGCUUCAUUCC	::.:::::::::::::::.	GGGAUGAAGCCUGGUCCGGAU	Cleavage	1
isomiR_of_osa-miR166a\osa-miR166b\osa-miR166d\osa-miR166f\osa-miR166g	UCUCGGACCAGGCUUCAUUCC	LOC_Os03g01890.2	3.5	-1	1	21	1091	1111	UCUCGGACCAGGCUUCAUUCC	::.:::::::::::::::.	GGGAUGAAGCCUGGUCCGGAU	Cleavage	1
isomiR_of_osa-miR166a\osa-miR166b\osa-miR166d\osa-miR166f\osa-miR166g	UCUCGGACCAGGCUUCAUUCC	LOC_Os03g43930.1	3.5	-1	1	21	957	977	UCUCGGACCAGGCUUCAUUCC	::.:::::::::::::::.	GGGAUGAAGCCUGGUCCGGAU	Cleavage	1
isomiR_of_osa-miR166a\osa-miR166b\osa-miR166d\osa-miR166f\osa-miR166g	UCUCGGACCAGGCUUCAUUCC	LOC_Os03g43930.2	3.5	-1	1	21	957	977	UCUCGGACCAGGCUUCAUUCC	::.:::::::::::::::.	GGGAUGAAGCCUGGUCCGGAU	Cleavage	1
isomiR_of_osa-miR166a\osa-miR166b\osa-miR166d\osa-miR166f\osa-miR166g	UCUCGGACCAGGCUUCAUUCC	LOC_Os10g33960.1	3.5	-1	1	21	926	946	UCUCGGACCAGGCUUCAUUCC	::.:::::::::::::::.	GGGAUGAAGCCUGGUCCGGAU	Cleavage	1
isomiR_of_osa-miR166a\osa-miR166b\osa-miR166d\osa-miR166f\osa-miR166g	UCUCGGACCAGGCUUCAUUCC	LOC_Os10g33960.2	3.5	-1	1	21	698	718	UCUCGGACCAGGCUUCAUUCC	::.:::::::::::::::.	GGGAUGAAGCCUGGUCCGGAU	Cleavage	1
isomiR_of_osa-miR166a\osa-miR166b\osa-miR166d\osa-miR166f\osa-miR166g	UCUCGGACCAGGCUUCAUUCC	LOC_Os10g33960.3	3.5	-1	1	21	926	946	UCUCGGACCAGGCUUCAUUCC	::.:::::::::::::::.	GGGAUGAAGCCUGGUCCGGAU	Cleavage	1
isomiR_of_osa-miR166a\osa-miR166b\osa-miR166d\osa-miR166f\osa-miR166g	UCUCGGACCAGGCUUCAUUCC	LOC_Os10g33960.4	3.5	-1	1	21	926	946	UCUCGGACCAGGCUUCAUUCC	::.:::::::::::::::.	GGGAUGAAGCCUGGUCCGGAU	Cleavage	1
isomiR_of_osa-miR166a\osa-miR166b\osa-miR166d\osa-miR166f\osa-miR166g	UCUCGGACCAGGCUUCAUUCC	LOC_Os12g41860.1	3.5	-1	1	21	879	899	UCUCGGACCAGGCUUCAUUCC	::.:::::::::::::::.	GGGAUGAAGCCUGGUCCGGAU	Cleavage	1
isomiR_of_osa-miR166c\osa-miR166j	UUCGGACCAGGCUUCAUUCCC	LOC_Os02g49670.1	2.5	-1	1	21	2816	2836	UUCGGACCAGGCUUCAUUCCC	:::.: ::::::::::::::	GGGGAAGAAGCCUGGUCCGAC	Cleavage	1
isomiR_of_osa-miR166c\osa-miR166j	UUCGGACCAGGCUUCAUUCCC	LOC_Os03g01890.1	1	-1	1	21	1090	1110	UUCGGACCAGGCUUCAUUCCC	::.:::::::::::::::.:	UGGGAUGAAGCCUGGUCCGGA	Cleavage	1
isomiR_of_osa-miR166c\osa-miR166j	UUCGGACCAGGCUUCAUUCCC	LOC_Os03g01890.2	1	-1	1	21	1090	1110	UUCGGACCAGGCUUCAUUCCC	::.:::::::::::::::.:	UGGGAUGAAGCCUGGUCCGGA	Cleavage	1
isomiR_of_osa-miR166c\osa-miR166j	UUCGGACCAGGCUUCAUUCCC	LOC_Os03g43930.1	1	-1	1	21	956	976	UUCGGACCAGGCUUCAUUCCC	::.:::::::::::::::.:	UGGGAUGAAGCCUGGUCCGGA	Cleavage	1
isomiR_of_osa-miR166c\osa-miR166j	UUCGGACCAGGCUUCAUUCCC	LOC_Os03g43930.2	1	-1	1	21	956	976	UUCGGACCAGGCUUCAUUCCC	::.:::::::::::::::.:	UGGGAUGAAGCCUGGUCCGGA	Cleavage	1
isomiR_of_osa-miR166c\osa-miR166j	UUCGGACCAGGCUUCAUUCCC	LOC_Os04g48290.1	3.5	-1	1	21	401	421	UUCGGACCAGGCUUCAUUCCC	: ::: :::::::::::::	GUGAACGAAGCCUGGUCCGUU	Cleavage	1
isomiR_of_osa-miR166c\osa-miR166j	UUCGGACCAGGCUUCAUUCCC	LOC_Os10g33960.1	1	-1	1	21	925	945	UUCGGACCAGGCUUCAUUCCC	::.:::::::::::::::.:	UGGGAUGAAGCCUGGUCCGGA	Cleavage	1
isomiR_of_osa-miR166c\osa-miR166j	UUCGGACCAGGCUUCAUUCCC	LOC_Os10g33960.2	1	-1	1	21	697	717	UUCGGACCAGGCUUCAUUCCC	::.:::::::::::::::.:	UGGGAUGAAGCCUGGUCCGGA	Cleavage	1
isomiR_of_osa-miR166c\osa-miR166j	UUCGGACCAGGCUUCAUUCCC	LOC_Os10g33960.3	1	-1	1	21	925	945	UUCGGACCAGGCUUCAUUCCC	::.:::::::::::::::.:	UGGGAUGAAGCCUGGUCCGGA	Cleavage	1
isomiR_of_osa-miR166c\osa-miR166j	UUCGGACCAGGCUUCAUUCCC	LOC_Os10g33960.4	1	-1	1	21	925	945	UUCGGACCAGGCUUCAUUCCC	::.:::::::::::::::.:	UGGGAUGAAGCCUGGUCCGGA	Cleavage	1
isomiR_of_osa-miR166c\osa-miR166j	UUCGGACCAGGCUUCAUUCCC	LOC_Os12g41860.1	1	-1	1	21	878	898	UUCGGACCAGGCUUCAUUCCC	::.:::::::::::::::.:	UGGGAUGAAGCCUGGUCCGGA	Cleavage	1
isomiR_of_osa-miR167d\osa-miR167f\osa-miR167g\osa-miR167h\osa-miR167j	UGAAGCUGCCAGCAUGAUCUGA	LOC_Os04g57610.1	3.5	-1	1	22	2657	2678	UGAAGCUGCCAGCAUGAUCUGA	.:::::: :::::::::::	AUAGAUCAGGCUGGCAGCUUGU	Cleavage	1
isomiR_of_osa-miR167d\osa-miR167f\osa-miR167g\osa-miR167h\osa-miR167j	UGAAGCUGCCAGCAUGAUCUGA	LOC_Os04g57610.3	3.5	-1	1	22	2645	2666	UGAAGCUGCCAGCAUGAUCUGA	.:::::: :::::::::::	AUAGAUCAGGCUGGCAGCUUGU	Cleavage	1
isomiR_of_osa-miR169c\osa-miR169e	AGCCAAGGAUGACUUGCCGGC	LOC_Os02g53620.1	2.5	-1	1	21	987	1007	AGCCAAGGAUGACUUGCCGGC	::::: ::::::::::::	UUAGGCAAUUCAUCCUUGGCU	Cleavage	1
isomiR_of_osa-miR169c\osa-miR169e	AGCCAAGGAUGACUUGCCGGC	LOC_Os03g07880.1	2	-1	1	21	843	863	AGCCAAGGAUGACUUGCCGGC	.::::: ::::::::::::	CAUGGCAAAUCAUCCUUGGCU	Cleavage	1
isomiR_of_osa-miR169c\osa-miR169e	AGCCAAGGAUGACUUGCCGGC	LOC_Os03g07880.2	2	-1	1	21	992	1012	AGCCAAGGAUGACUUGCCGGC	.::::: ::::::::::::	CAUGGCAAAUCAUCCUUGGCU	Cleavage	1
isomiR_of_osa-miR169c\osa-miR169e	AGCCAAGGAUGACUUGCCGGC	LOC_Os03g07880.3	2	-1	1	21	755	775	AGCCAAGGAUGACUUGCCGGC	.::::: ::::::::::::	CAUGGCAAAUCAUCCUUGGCU	Cleavage	1
isomiR_of_osa-miR169c\osa-miR169e	AGCCAAGGAUGACUUGCCGGC	LOC_Os03g29760.1	2	-1	1	21	1283	1303	AGCCAAGGAUGACUUGCCGGC	.::::: ::::::::::::	CGUGGCAAUUCAUCCUUGGCU	Cleavage	1
isomiR_of_osa-miR169c\osa-miR169e	AGCCAAGGAUGACUUGCCGGC	LOC_Os03g29760.2	2	-1	1	21	1363	1383	AGCCAAGGAUGACUUGCCGGC	.::::: ::::::::::::	CGUGGCAAUUCAUCCUUGGCU	Cleavage	1
isomiR_of_osa-miR169c\osa-miR169e	AGCCAAGGAUGACUUGCCGGC	LOC_Os03g29760.3	2	-1	1	21	1263	1283	AGCCAAGGAUGACUUGCCGGC	.::::: ::::::::::::	CGUGGCAAUUCAUCCUUGGCU	Cleavage	1
isomiR_of_osa-miR169c\osa-miR169e	AGCCAAGGAUGACUUGCCGGC	LOC_Os03g48970.1	3	-1	1	21	1235	1255	AGCCAAGGAUGACUUGCCGGC	: ::::: ::::.:::::::	UCAGGCAAUUCAUUCUUGGCU	Cleavage	1
isomiR_of_osa-miR169c\osa-miR169e	AGCCAAGGAUGACUUGCCGGC	LOC_Os03g48970.2	3	-1	1	21	1764	1784	AGCCAAGGAUGACUUGCCGGC	: ::::: ::::.:::::::	UCAGGCAAUUCAUUCUUGGCU	Cleavage	1
isomiR_of_osa-miR169c\osa-miR169e	AGCCAAGGAUGACUUGCCGGC	LOC_Os03g48970.3	3	-1	1	21	1934	1954	AGCCAAGGAUGACUUGCCGGC	: ::::: ::::.:::::::	UCAGGCAAUUCAUUCUUGGCU	Cleavage	1
isomiR_of_osa-miR169c\osa-miR169e	AGCCAAGGAUGACUUGCCGGC	LOC_Os03g48970.4	3	-1	1	21	1227	1247	AGCCAAGGAUGACUUGCCGGC	: ::::: ::::.:::::::	UCAGGCAAUUCAUUCUUGGCU	Cleavage	1
isomiR_of_osa-miR169c\osa-miR169e	AGCCAAGGAUGACUUGCCGGC	LOC_Os07g06470.1	2	-1	1	21	1424	1444	AGCCAAGGAUGACUUGCCGGC	: .::::: ::::::::::::	GGUGGCAAUUCAUCCUUGGCU	Cleavage	1
isomiR_of_osa-miR169c\osa-miR169e	AGCCAAGGAUGACUUGCCGGC	LOC_Os07g06470.2	2	-1	1	21	1213	1233	AGCCAAGGAUGACUUGCCGGC	: .::::: ::::::::::::	GGUGGCAAUUCAUCCUUGGCU	Cleavage	1
isomiR_of_osa-miR169c\osa-miR169e	AGCCAAGGAUGACUUGCCGGC	LOC_Os07g41720.1	2	-1	1	21	1168	1188	AGCCAAGGAUGACUUGCCGGC	: .::::: ::::::::::::	GGUGGCAAUUCAUCCUUGGCU	Cleavage	1
isomiR_of_osa-miR169c\osa-miR169e	AGCCAAGGAUGACUUGCCGGC	LOC_Os07g41720.2	2	-1	1	21	1301	1321	AGCCAAGGAUGACUUGCCGGC	: .::::: ::::::::::::	GGUGGCAAUUCAUCCUUGGCU	Cleavage	1
isomiR_of_osa-miR171b\osa-miR171c	UUGAGCCGUGCCAAUAUCACG	LOC_Os02g44360.1	1.5	-1	1	21	1348	1368	UUGAGCCGUGCCAAUAUCACG	: :::::::::.::::::::	AGAGAUAUUGGCGCGGCUCAA	Cleavage	1
isomiR_of_osa-miR171b\osa-miR171c	UUGAGCCGUGCCAAUAUCACG	LOC_Os02g44370.1	1.5	-1	1	21	1523	1543	UUGAGCCGUGCCAAUAUCACG	:: :::::::::.::::::::	CGAGAUAUUGGCGCGGCUCAA	Cleavage	1
isomiR_of_osa-miR171b\osa-miR171c\osa-miR171d\osa-miR171e\osa-miR171f	UGAUUGAGCCGUGCCAAUA	LOC_Os02g44360.1	0.5	-1	1	19	1353	1371	UGAUUGAGCCGUGCCAAUA	:::::::.:::::::::::	UAUUGGCGCGGCUCAAUCA	Cleavage	1
isomiR_of_osa-miR171b\osa-miR171c\osa-miR171d\osa-miR171e\osa-miR171f	UGAUUGAGCCGUGCCAAUA	LOC_Os02g44370.1	0.5	-1	1	19	1528	1546	UGAUUGAGCCGUGCCAAUA	:::::::.:::::::::::	UAUUGGCGCGGCUCAAUCA	Cleavage	1
isomiR_of_osa-miR171b\osa-miR171c\osa-miR171d\osa-miR171e\osa-miR171f	UGAUUGAGCCGUGCCAAUA	LOC_Os04g46860.1	0.5	-1	1	19	1328	1346	UGAUUGAGCCGUGCCAAUA	:::::::.:::::::::::	UAUUGGCGCGGCUCAAUCA	Cleavage	1
isomiR_of_osa-miR171i	UUGAGCCGCGUCAAUAUCUCU	LOC_Os02g44360.1	0.5	-1	1	21	1348	1368	UUGAGCCGCGUCAAUAUCUCU	::::::::::.::::::::::	AGAGAUAUUGGCGCGGCUCAA	Cleavage	1
isomiR_of_osa-miR171i	UUGAGCCGCGUCAAUAUCUCU	LOC_Os02g44370.1	0.5	-1	1	21	1523	1543	UUGAGCCGCGUCAAUAUCUCU	:::::::::.::::::::::	CGAGAUAUUGGCGCGGCUCAA	Cleavage	1
isomiR_of_osa-miR172a\osa-miR172b\osa-miR172d	GAAUCUUGAUGAUGCUGCAU	LOC_Os03g60430.1	0.5	-1	1	20	1755	1774	GAAUCUUGAUGAUGCUGCAU	:::::::::::::.:::::	CUGCAGCAUCAUCAGGAUUC	Cleavage	1
isomiR_of_osa-miR172a\osa-miR172b\osa-miR172d	GAAUCUUGAUGAUGCUGCAU	LOC_Os03g60430.2	0.5	-1	1	20	1767	1786	GAAUCUUGAUGAUGCUGCAU	:::::::::::::.:::::	CUGCAGCAUCAUCAGGAUUC	Cleavage	1
isomiR_of_osa-miR172a\osa-miR172b\osa-miR172d	GAAUCUUGAUGAUGCUGCAU	LOC_Os04g55560.2	1.5	-1	1	20	1623	1642	GAAUCUUGAUGAUGCUGCAU	::::::::::::: :::::	CUGCAGCAUCAUCACGAUUC	Cleavage	1
isomiR_of_osa-miR172a\osa-miR172b\osa-miR172d	GAAUCUUGAUGAUGCUGCAU	LOC_Os04g55560.3	1.5	-1	1	20	1634	1653	GAAUCUUGAUGAUGCUGCAU	::::::::::::: :::::	CUGCAGCAUCAUCACGAUUC	Cleavage	1
isomiR_of_osa-miR172a\osa-miR172b\osa-miR172d	GAAUCUUGAUGAUGCUGCAU	LOC_Os04g55560.4	1.5	-1	1	20	807	826	GAAUCUUGAUGAUGCUGCAU	::::::::::::: :::::	CUGCAGCAUCAUCACGAUUC	Cleavage	1
isomiR_of_osa-miR172a\osa-miR172b\osa-miR172d	GAAUCUUGAUGAUGCUGCAU	LOC_Os05g03040.1	0.5	-1	1	20	1976	1995	GAAUCUUGAUGAUGCUGCAU	:::::::::::::.:::::	CUGCAGCAUCAUCAGGAUUC	Cleavage	1
isomiR_of_osa-miR172a\osa-miR172b\osa-miR172d	GAAUCUUGAUGAUGCUGCAU	LOC_Os05g03040.2	0.5	-1	1	20	1552	1571	GAAUCUUGAUGAUGCUGCAU	:::::::::::::.:::::	CUGCAGCAUCAUCAGGAUUC	Cleavage	1
isomiR_of_osa-miR172a\osa-miR172b\osa-miR172d	GAAUCUUGAUGAUGCUGCAU	LOC_Os05g03040.3	0.5	-1	1	20	2089	2108	GAAUCUUGAUGAUGCUGCAU	:::::::::::::.:::::	CUGCAGCAUCAUCAGGAUUC	Cleavage	1
isomiR_of_osa-miR172a\osa-miR172b\osa-miR172d	GAAUCUUGAUGAUGCUGCAU	LOC_Os07g13170.1	0.5	-1	1	20	1404	1423	GAAUCUUGAUGAUGCUGCAU	:::::::::::::.:::::	CUGCAGCAUCAUCAGGAUUC	Cleavage	1
isomiR_of_osa-miR172a\osa-miR172b\osa-miR172d	GAAUCUUGAUGAUGCUGCAU	LOC_Os07g13170.2	0.5	-1	1	20	1463	1482	GAAUCUUGAUGAUGCUGCAU	:::::::::::::.:::::	CUGCAGCAUCAUCAGGAUUC	Cleavage	1
isomiR_of_osa-miR172a\osa-miR172d	AGAAUCUUGAUGAUGCUGCA	LOC_Os08g39630.1	2.5	-1	1	20	1869	1888	AGAAUCUUGAUGAUGCUGCA	:..:::::::::.:::::	AGUGGCAUCAUCAGGAUUCA	Cleavage	1
isomiR_of_osa-miR319a\osa-miR319b	UUGGACUGAAGGGUGCUCCCU	LOC_Os12g42190.1	2	-1	1	21	846	866	UUGGACUGAAGGGUGCUCCCU	::.:::: :::::::::::	UCGGGGCACACUUCAGUCCAA	Cleavage	1
isomiR_of_osa-miR393a\osa-miR393b_2	UCCAAAGGGAUCGCAUUGA	LOC_Os04g32460.1	1	-1	1	19	2226	2244	UCCAAAGGGAUCGCAUUGA	::::::::::::::::::	ACAAUGCGAUCCCUUUGGA	Cleavage	1
isomiR_of_osa-miR393a\osa-miR393b_2	UCCAAAGGGAUCGCAUUGA	LOC_Os04g32460.2	1	-1	1	19	1824	1842	UCCAAAGGGAUCGCAUUGA	::::::::::::::::::	ACAAUGCGAUCCCUUUGGA	Cleavage	1
isomiR_of_osa-miR393a\osa-miR393b_2	UCCAAAGGGAUCGCAUUGA	LOC_Os05g05800.1	1	-1	1	19	1699	1717	UCCAAAGGGAUCGCAUUGA	::::::::::::::::::	ACAAUGCGAUCCCUUUGGA	Cleavage	1
isomiR_of_osa-miR393b	CUCCAAAGGGAUCGCAUUGAU	LOC_Os04g32460.1	1	-1	1	21	2225	2245	CUCCAAAGGGAUCGCAUUGAU	::::::::::::::::::	GACAAUGCGAUCCCUUUGGAU	Cleavage	1
isomiR_of_osa-miR393b	CUCCAAAGGGAUCGCAUUGAU	LOC_Os04g32460.2	1	-1	1	21	1823	1843	CUCCAAAGGGAUCGCAUUGAU	::::::::::::::::::	GACAAUGCGAUCCCUUUGGAU	Cleavage	1
isomiR_of_osa-miR393b	CUCCAAAGGGAUCGCAUUGAU	LOC_Os05g05800.1	1	-1	1	21	1698	1718	CUCCAAAGGGAUCGCAUUGAU	::::::::::::::::::	GACAAUGCGAUCCCUUUGGAU	Cleavage	1
isomiR_of_osa-miR395b\osa-miR395d\osa-miR395e\osa-miR395g\osa-miR395h\osa-miR395i\osa-miR395j\osa-miR395k\osa-miR395l\osa-miR395s\osa-miR395m\osa-miR395n\osa-miR395p\osa-miR395q\osa-miR395r\osa-miR395y	UGAAGUGUUUGGGGGAACUC	LOC_Os03g53230.1	1	-1	1	20	595	614	UGAAGUGUUUGGGGGAACUC	:::::::.::::.:::::::	GAGUUCCUCCAAGCACUUCA	Cleavage	1
isomiR_of_osa-miR396e\osa-miR396f\osa-miR396g\osa-miR396h\osa-miR396d	UCCACAGGCUUUCUUGAAC	LOC_Os02g45570.2	0	-1	1	19	840	858	UCCACAGGCUUUCUUGAAC	:::::::::::::::::::	GUUCAAGAAAGCCUGUGGA	Cleavage	1
isomiR_of_osa-miR396e\osa-miR396f\osa-miR396g\osa-miR396h\osa-miR396d	UCCACAGGCUUUCUUGAAC	LOC_Os02g47280.1	0	-1	1	19	669	687	UCCACAGGCUUUCUUGAAC	:::::::::::::::::::	GUUCAAGAAAGCCUGUGGA	Cleavage	1
isomiR_of_osa-miR396e\osa-miR396f\osa-miR396g\osa-miR396h\osa-miR396d	UCCACAGGCUUUCUUGAAC	LOC_Os02g47280.2	0	-1	1	19	572	590	UCCACAGGCUUUCUUGAAC	:::::::::::::::::::	GUUCAAGAAAGCCUGUGGA	Cleavage	1
isomiR_of_osa-miR396e\osa-miR396f\osa-miR396g\osa-miR396h\osa-miR396d	UCCACAGGCUUUCUUGAAC	LOC_Os03g47140.1	0	-1	1	19	949	967	UCCACAGGCUUUCUUGAAC	:::::::::::::::::::	GUUCAAGAAAGCCUGUGGA	Cleavage	1
isomiR_of_osa-miR396e\osa-miR396f\osa-miR396g\osa-miR396h\osa-miR396d	UCCACAGGCUUUCUUGAAC	LOC_Os04g51190.1	0	-1	1	19	537	555	UCCACAGGCUUUCUUGAAC	:::::::::::::::::::	GUUCAAGAAAGCCUGUGGA	Cleavage	1
isomiR_of_osa-miR396e\osa-miR396f\osa-miR396g\osa-miR396h\osa-miR396d	UCCACAGGCUUUCUUGAAC	LOC_Os04g51190.2	0	-1	1	19	537	555	UCCACAGGCUUUCUUGAAC	:::::::::::::::::::	GUUCAAGAAAGCCUGUGGA	Cleavage	1
isomiR_of_osa-miR396e\osa-miR396f\osa-miR396g\osa-miR396h\osa-miR396d	UCCACAGGCUUUCUUGAAC	LOC_Os04g51190.3	0	-1	1	19	537	555	UCCACAGGCUUUCUUGAAC	:::::::::::::::::::	GUUCAAGAAAGCCUGUGGA	Cleavage	1
isomiR_of_osa-miR396e\osa-miR396f\osa-miR396g\osa-miR396h\osa-miR396d	UCCACAGGCUUUCUUGAAC	LOC_Os06g02560.1	0	-1	1	19	607	625	UCCACAGGCUUUCUUGAAC	:::::::::::::::::::	GUUCAAGAAAGCCUGUGGA	Cleavage	1
isomiR_of_osa-miR396e\osa-miR396f\osa-miR396g\osa-miR396h\osa-miR396d	UCCACAGGCUUUCUUGAAC	LOC_Os06g02560.2	0	-1	1	19	607	625	UCCACAGGCUUUCUUGAAC	:::::::::::::::::::	GUUCAAGAAAGCCUGUGGA	Cleavage	1
isomiR_of_osa-miR396e\osa-miR396f\osa-miR396g\osa-miR396h\osa-miR396d	UCCACAGGCUUUCUUGAAC	LOC_Os06g02560.3	0	-1	1	19	627	645	UCCACAGGCUUUCUUGAAC	:::::::::::::::::::	GUUCAAGAAAGCCUGUGGA	Cleavage	1
isomiR_of_osa-miR396e\osa-miR396f\osa-miR396g\osa-miR396h\osa-miR396d	UCCACAGGCUUUCUUGAAC	LOC_Os11g35030.1	1.5	-1	1	19	871	889	UCCACAGGCUUUCUUGAAC	:::::::::::: ::::::	GUUCAAGAAAGCAUGUGGA	Cleavage	1
isomiR_of_osa-miR396e\osa-miR396f\osa-miR396g\osa-miR396h\osa-miR396d	UCCACAGGCUUUCUUGAAC	LOC_Os11g35030.2	1.5	-1	1	19	1558	1576	UCCACAGGCUUUCUUGAAC	:::::::::::: ::::::	GUUCAAGAAAGCAUGUGGA	Cleavage	1
isomiR_of_osa-miR396e\osa-miR396f\osa-miR396g\osa-miR396h\osa-miR396d	UCCACAGGCUUUCUUGAAC	LOC_Os12g29980.1	1.5	-1	1	19	776	794	UCCACAGGCUUUCUUGAAC	:::::::::::: ::::::	GUUCAAGAAAGCAUGUGGA	Cleavage	1
isomiR_of_osa-miR396e\osa-miR396f\osa-miR396g\osa-miR396h\osa-miR396d	UCCACAGGCUUUCUUGAAC	LOC_Os12g29980.2	1.5	-1	1	19	734	752	UCCACAGGCUUUCUUGAAC	:::::::::::: ::::::	GUUCAAGAAAGCAUGUGGA	Cleavage	1
isomiR_of_osa-miR396e\osa-miR396f\osa-miR396g\osa-miR396h\osa-miR396d	UCCACAGGCUUUCUUGAAC	LOC_Os02g53690.1	0	-1	1	19	572	590	UCCACAGGCUUUCUUGAAC	:::::::::::::::::::	GUUCAAGAAAGCCUGUGGA	Cleavage	1
isomiR_of_osa-miR396e\osa-miR396f_1	UCCACAGGCUUUCUUGAACUGUGA	LOC_Os02g47280.1	0	-1	1	24	664	687	UCCACAGGCUUUCUUGAACUGUGA	:: :::::::::::::::::::	CAACCGUUCAAGAAAGCCUGUGGA	Cleavage	1
isomiR_of_osa-miR396e\osa-miR396f_1	UCCACAGGCUUUCUUGAACUGUGA	LOC_Os02g47280.2	0	-1	1	24	567	590	UCCACAGGCUUUCUUGAACUGUGA	:: :::::::::::::::::::	CAACCGUUCAAGAAAGCCUGUGGA	Cleavage	1
isomiR_of_osa-miR396e\osa-miR396f_1	UCCACAGGCUUUCUUGAACUGUGA	LOC_Os03g47140.1	0	-1	1	24	944	967	UCCACAGGCUUUCUUGAACUGUGA	::: :::::::::::::::::::	CCACCGUUCAAGAAAGCCUGUGGA	Cleavage	1
isomiR_of_osa-miR396e\osa-miR396f_1	UCCACAGGCUUUCUUGAACUGUGA	LOC_Os04g51190.1	0	-1	1	24	532	555	UCCACAGGCUUUCUUGAACUGUGA	:: :::::::::::::::::::	CAACCGUUCAAGAAAGCCUGUGGA	Cleavage	1
isomiR_of_osa-miR396e\osa-miR396f_1	UCCACAGGCUUUCUUGAACUGUGA	LOC_Os04g51190.2	0	-1	1	24	532	555	UCCACAGGCUUUCUUGAACUGUGA	:: :::::::::::::::::::	CAACCGUUCAAGAAAGCCUGUGGA	Cleavage	1
isomiR_of_osa-miR396e\osa-miR396f_1	UCCACAGGCUUUCUUGAACUGUGA	LOC_Os04g51190.3	0	-1	1	24	532	555	UCCACAGGCUUUCUUGAACUGUGA	:: :::::::::::::::::::	CAACCGUUCAAGAAAGCCUGUGGA	Cleavage	1
isomiR_of_osa-miR396e\osa-miR396f_1	UCCACAGGCUUUCUUGAACUGUGA	LOC_Os06g02560.1	0	-1	1	24	602	625	UCCACAGGCUUUCUUGAACUGUGA	:: :::::::::::::::::::	CAACCGUUCAAGAAAGCCUGUGGA	Cleavage	1
isomiR_of_osa-miR396e\osa-miR396f_1	UCCACAGGCUUUCUUGAACUGUGA	LOC_Os06g02560.2	0	-1	1	24	602	625	UCCACAGGCUUUCUUGAACUGUGA	:: :::::::::::::::::::	CAACCGUUCAAGAAAGCCUGUGGA	Cleavage	1
isomiR_of_osa-miR396e\osa-miR396f_1	UCCACAGGCUUUCUUGAACUGUGA	LOC_Os06g02560.3	0	-1	1	24	622	645	UCCACAGGCUUUCUUGAACUGUGA	:: :::::::::::::::::::	CAACCGUUCAAGAAAGCCUGUGGA	Cleavage	1
isomiR_of_osa-miR396e\osa-miR396f_1	UCCACAGGCUUUCUUGAACUGUGA	LOC_Os11g35030.1	1.5	-1	1	24	866	889	UCCACAGGCUUUCUUGAACUGUGA	::. :::::::::::: ::::::	CCAUCGUUCAAGAAAGCAUGUGGA	Cleavage	1
isomiR_of_osa-miR396e\osa-miR396f_1	UCCACAGGCUUUCUUGAACUGUGA	LOC_Os11g35030.2	1.5	-1	1	24	1553	1576	UCCACAGGCUUUCUUGAACUGUGA	::. :::::::::::: ::::::	CCAUCGUUCAAGAAAGCAUGUGGA	Cleavage	1
isomiR_of_osa-miR396e\osa-miR396f_1	UCCACAGGCUUUCUUGAACUGUGA	LOC_Os12g29980.1	1.5	-1	1	24	771	794	UCCACAGGCUUUCUUGAACUGUGA	::: :::::::::::: ::::::	CCACCGUUCAAGAAAGCAUGUGGA	Cleavage	1
isomiR_of_osa-miR396e\osa-miR396f_1	UCCACAGGCUUUCUUGAACUGUGA	LOC_Os12g29980.2	1.5	-1	1	24	729	752	UCCACAGGCUUUCUUGAACUGUGA	::: :::::::::::: ::::::	CCACCGUUCAAGAAAGCAUGUGGA	Cleavage	1
isomiR_of_osa-miR396e\osa-miR396f_2	CCACAGGCUUUCUUGAACUG	LOC_Os02g45570.2	1	-1	1	20	838	857	CCACAGGCUUUCUUGAACUG	: ::::::::::::::::::	CCGUUCAAGAAAGCCUGUGG	Cleavage	1
isomiR_of_osa-miR396e\osa-miR396f_2	CCACAGGCUUUCUUGAACUG	LOC_Os02g47280.1	1	-1	1	20	667	686	CCACAGGCUUUCUUGAACUG	: ::::::::::::::::::	CCGUUCAAGAAAGCCUGUGG	Cleavage	1
isomiR_of_osa-miR396e\osa-miR396f_2	CCACAGGCUUUCUUGAACUG	LOC_Os02g47280.2	1	-1	1	20	570	589	CCACAGGCUUUCUUGAACUG	: ::::::::::::::::::	CCGUUCAAGAAAGCCUGUGG	Cleavage	1
isomiR_of_osa-miR396e\osa-miR396f_2	CCACAGGCUUUCUUGAACUG	LOC_Os03g47140.1	1	-1	1	20	947	966	CCACAGGCUUUCUUGAACUG	: ::::::::::::::::::	CCGUUCAAGAAAGCCUGUGG	Cleavage	1
isomiR_of_osa-miR396e\osa-miR396f_2	CCACAGGCUUUCUUGAACUG	LOC_Os04g51190.1	1	-1	1	20	535	554	CCACAGGCUUUCUUGAACUG	: ::::::::::::::::::	CCGUUCAAGAAAGCCUGUGG	Cleavage	1
isomiR_of_osa-miR396e\osa-miR396f_2	CCACAGGCUUUCUUGAACUG	LOC_Os04g51190.2	1	-1	1	20	535	554	CCACAGGCUUUCUUGAACUG	: ::::::::::::::::::	CCGUUCAAGAAAGCCUGUGG	Cleavage	1
isomiR_of_osa-miR396e\osa-miR396f_2	CCACAGGCUUUCUUGAACUG	LOC_Os04g51190.3	1	-1	1	20	535	554	CCACAGGCUUUCUUGAACUG	: ::::::::::::::::::	CCGUUCAAGAAAGCCUGUGG	Cleavage	1
isomiR_of_osa-miR396e\osa-miR396f_2	CCACAGGCUUUCUUGAACUG	LOC_Os06g02560.1	1	-1	1	20	605	624	CCACAGGCUUUCUUGAACUG	: ::::::::::::::::::	CCGUUCAAGAAAGCCUGUGG	Cleavage	1
isomiR_of_osa-miR396e\osa-miR396f_2	CCACAGGCUUUCUUGAACUG	LOC_Os06g02560.2	1	-1	1	20	605	624	CCACAGGCUUUCUUGAACUG	: ::::::::::::::::::	CCGUUCAAGAAAGCCUGUGG	Cleavage	1
isomiR_of_osa-miR396e\osa-miR396f_2	CCACAGGCUUUCUUGAACUG	LOC_Os06g02560.3	1	-1	1	20	625	644	CCACAGGCUUUCUUGAACUG	: ::::::::::::::::::	CCGUUCAAGAAAGCCUGUGG	Cleavage	1
isomiR_of_osa-miR396e\osa-miR396f_2	CCACAGGCUUUCUUGAACUG	LOC_Os11g35030.1	2.5	-1	1	20	869	888	CCACAGGCUUUCUUGAACUG	:::::::::::: :::::	UCGUUCAAGAAAGCAUGUGG	Cleavage	1
isomiR_of_osa-miR396e\osa-miR396f_2	CCACAGGCUUUCUUGAACUG	LOC_Os11g35030.2	2.5	-1	1	20	1556	1575	CCACAGGCUUUCUUGAACUG	:::::::::::: :::::	UCGUUCAAGAAAGCAUGUGG	Cleavage	1
isomiR_of_osa-miR396e\osa-miR396f_2	CCACAGGCUUUCUUGAACUG	LOC_Os12g29980.1	2.5	-1	1	20	774	793	CCACAGGCUUUCUUGAACUG	: :::::::::::: :::::	CCGUUCAAGAAAGCAUGUGG	Cleavage	1
isomiR_of_osa-miR396e\osa-miR396f_2	CCACAGGCUUUCUUGAACUG	LOC_Os12g29980.2	2.5	-1	1	20	732	751	CCACAGGCUUUCUUGAACUG	: :::::::::::: :::::	CCGUUCAAGAAAGCAUGUGG	Cleavage	1
isomiR_of_osa-miR396e\osa-miR396f_2	CCACAGGCUUUCUUGAACUG	LOC_Os02g53690.1	1	-1	1	20	570	589	CCACAGGCUUUCUUGAACUG	: ::::::::::::::::::	CCGUUCAAGAAAGCCUGUGG	Cleavage	1
isomiR_of_osa-miR408	UGCACUGCCUCUUCCCUGGC	LOC_Os08g37670.1	2.5	-1	1	20	657	676	UGCACUGCCUCUUCCCUGGC	:::::: ::::::::::::	GCCAGGAUAGAGGCAGUGCA	Cleavage	1
isomiR_of_osa-miR444a\osa-miR444e	CAAGUUAUGCAGUUGCUGCCU	LOC_Os08g33488.1	0	-1	1	21	318	338	CAAGUUAUGCAGUUGCUGCCU	:::::::::::::::::::::	AGGCAGCAACUGCAUAACUUG	Cleavage	1
isomiR_of_osa-miR530	UGCAUUUGCACCUGCACCUAC	LOC_Os02g14990.1	1	-1	1	21	588	608	UGCAUUUGCACCUGCACCUAC	: .:::::::::::::.::::	GCGGGUGCAGGUGCAAGUGCA	Cleavage	1
isomiR_of_osa-miR820a\osa-miR820b\osa-miR820c_1	UCGGCCUCGUGGAUGGACCAGG	LOC_Os03g02010.4	2	-1	1	22	303	324	UCGGCCUCGUGGAUGGACCAGG	::::::::.::::::::::.:	CCUGGUCCGUCCACGAGGCUGC	Cleavage	1
isomiR_of_osa-miR820a\osa-miR820b\osa-miR820c_2	UCGGCCUCGUGGAUGGACCAGGAG	LOC_Os03g02010.4	2	-1	1	24	301	324	UCGGCCUCGUGGAUGGACCAGGAG	::::::::::.::::::::::.:	CUCCUGGUCCGUCCACGAGGCUGC	Cleavage	1
isomiR_of_osa-miR820a\osa-miR820b\osa-miR820c_3	UCGGCCUCGUGGAUGGACCAGGA	LOC_Os03g02010.4	2	-1	1	23	302	324	UCGGCCUCGUGGAUGGACCAGGA	:::::::::.::::::::::.:	UCCUGGUCCGUCCACGAGGCUGC	Cleavage	1
siRNA_1	UUUGGAUUGAAGGGAGCGAAC	LOC_Os01g59660.1	4	-1	1	21	1260	1280	UUUGGAUUGAAGGGAGCGAAC	:::::::::: :::::.	UGGAGCUCCCUUCACUCCAAG	Cleavage	1
siRNA_1	UUUGGAUUGAAGGGAGCGAAC	LOC_Os01g59660.2	4	-1	1	21	1348	1368	UUUGGAUUGAAGGGAGCGAAC	:::::::::: :::::.	UGGAGCUCCCUUCACUCCAAG	Cleavage	1
siRNA_1	UUUGGAUUGAAGGGAGCGAAC	LOC_Os01g59660.3	4	-1	1	21	1258	1278	UUUGGAUUGAAGGGAGCGAAC	:::::::::: :::::.	UGGAGCUCCCUUCACUCCAAG	Cleavage	1
siRNA_1	UUUGGAUUGAAGGGAGCGAAC	LOC_Os01g59660.4	4	-1	1	21	1180	1200	UUUGGAUUGAAGGGAGCGAAC	:::::::::: :::::.	UGGAGCUCCCUUCACUCCAAG	Cleavage	1
siRNA_1	UUUGGAUUGAAGGGAGCGAAC	LOC_Os06g40330.1	4.5	-1	1	21	1418	1438	UUUGGAUUGAAGGGAGCGAAC	:::::::::: :::::	UAGAGCUCCCUUCACUCCAAU	Cleavage	1
siRNA_5	UCGGCCUCGUGGAUGGACCCGGAG	LOC_Os03g02010.4	2	-1	1	24	301	324	UCGGCCUCGUGGAUGGACCCGGAG	:::: :::::.::::::::::.:	CUCCUGGUCCGUCCACGAGGCUGC	Cleavage	1
siRNA_6	UCGGCCUCGUGGAUGGGCCAGGGG	LOC_Os03g02010.4	2.5	-1	1	24	301	324	UCGGCCUCGUGGAUGGGCCAGGGG	:.:::::.::.::::::::::.:	CUCCUGGUCCGUCCACGAGGCUGC	Cleavage	1
isomiR_of_osa-miR820a\osa-miR820b\osa-miR820c_5	UCGGCCUCGUGGAUGGACCAGGG	LOC_Os03g02010.4	2	-1	1	23	302	324	UCGGCCUCGUGGAUGGACCAGGG	.::::::::.::::::::::.:	UCCUGGUCCGUCCACGAGGCUGC	Cleavage	1
siRNA_7	UCGGCCUCGUGGAUGGGCCAGGAG	LOC_Os03g02010.4	2.5	-1	1	24	301	324	UCGGCCUCGUGGAUGGGCCAGGAG	:::::::.::.::::::::::.:	CUCCUGGUCCGUCCACGAGGCUGC	Cleavage	1
siRNA_8	UCCAAAGGGAUCGCAUUGAUUU	LOC_Os04g32460.1	1	-1	1	22	2223	2244	UCCAAAGGGAUCGCAUUGAUUU	.:. ::::::::::::::::::	GAGACAAUGCGAUCCCUUUGGA	Cleavage	1
siRNA_8	UCCAAAGGGAUCGCAUUGAUUU	LOC_Os04g32460.2	1	-1	1	22	1821	1842	UCCAAAGGGAUCGCAUUGAUUU	.:. ::::::::::::::::::	GAGACAAUGCGAUCCCUUUGGA	Cleavage	1
siRNA_8	UCCAAAGGGAUCGCAUUGAUUU	LOC_Os05g05800.1	1	-1	1	22	1696	1717	UCCAAAGGGAUCGCAUUGAUUU	.:. ::::::::::::::::::	GAGACAAUGCGAUCCCUUUGGA	Cleavage	1
siRNA_9	CGAAGCGGAAGCGAGAAUG	LOC_Os08g10080.1	5	-1	1	19	13	31	CGAAGCGGAAGCGAGAAUG	.:::::: ::::. ::::	UAUUCUCUCUUCUUCUUCU	Cleavage	1
siRNA_10	CGAAGCGGAAGCGAGAAUGUCG	LOC_Os08g10080.1	5	-1	1	22	10	31	CGAAGCGGAAGCGAGAAUGUCG	.: .:::::: ::::. ::::	UGCUAUUCUCUCUUCUUCUUCU	Cleavage	1
siRNA_11	CACGGCGGCGGCGGCGGCGGC	LOC_Os08g10080.1	1	-1	1	21	453	473	CACGGCGGCGGCGGCGGCGGC	:::::::::::::::::::	UCCGCCGCCGCCGCCGCCGUC	Cleavage	1
siRNA_12	AUGCACUGCCUCUUCCCUGGCUC	LOC_Os08g37670.1	2	-1	1	23	655	677	AUGCACUGCCUCUUCCCUGGCUC	:::::: :::::::::::::	CUGCCAGGAUAGAGGCAGUGCAU	Cleavage	1
isomiR_of_osa-miR408-3p	AUGCACUGCCUCUUCCCUGGC	LOC_Os08g37670.1	2	-1	1	21	657	677	AUGCACUGCCUCUUCCCUGGC	:::::: :::::::::::::	GCCAGGAUAGAGGCAGUGCAU	Cleavage	1
isomiR_of_osa-miR159a.1\osa-miR159b_2	UUUGGAUUGAAGGGAGCUCUGA	LOC_Os01g11430.1	2.5	-1	1	22	1111	1132	UUUGGAUUGAAGGGAGCUCUGA	:.:::: :::::::: :::::	ACGGAGCCCCCUUCAAACCAAA	Cleavage	1
isomiR_of_osa-miR159a.1\osa-miR159b_2	UUUGGAUUGAAGGGAGCUCUGA	LOC_Os01g59660.1	2	-1	1	22	1259	1280	UUUGGAUUGAAGGGAGCUCUGA	..:::::::::::: :::::.	AUGGAGCUCCCUUCACUCCAAG	Cleavage	1
isomiR_of_osa-miR159a.1\osa-miR159b_2	UUUGGAUUGAAGGGAGCUCUGA	LOC_Os01g59660.2	2	-1	1	22	1347	1368	UUUGGAUUGAAGGGAGCUCUGA	..:::::::::::: :::::.	AUGGAGCUCCCUUCACUCCAAG	Cleavage	1
isomiR_of_osa-miR159a.1\osa-miR159b_2	UUUGGAUUGAAGGGAGCUCUGA	LOC_Os01g59660.3	2	-1	1	22	1257	1278	UUUGGAUUGAAGGGAGCUCUGA	..:::::::::::: :::::.	AUGGAGCUCCCUUCACUCCAAG	Cleavage	1
isomiR_of_osa-miR159a.1\osa-miR159b_2	UUUGGAUUGAAGGGAGCUCUGA	LOC_Os01g59660.4	2	-1	1	22	1179	1200	UUUGGAUUGAAGGGAGCUCUGA	..:::::::::::: :::::.	AUGGAGCUCCCUUCACUCCAAG	Cleavage	1
isomiR_of_osa-miR159a.1\osa-miR159b_2	UUUGGAUUGAAGGGAGCUCUGA	LOC_Os06g40330.1	2.5	-1	1	22	1417	1438	UUUGGAUUGAAGGGAGCUCUGA	.::::::::::::: :::::	GUAGAGCUCCCUUCACUCCAAU	Cleavage	1
siRNA_2	UUUGGAUUGAAGGGAGUGAAC	LOC_Os01g59660.1	4.5	-1	1	21	1260	1280	UUUGGAUUGAAGGGAGUGAAC	.::::::::: :::::.	UGGAGCUCCCUUCACUCCAAG	Cleavage	1
siRNA_2	UUUGGAUUGAAGGGAGUGAAC	LOC_Os01g59660.2	4.5	-1	1	21	1348	1368	UUUGGAUUGAAGGGAGUGAAC	.::::::::: :::::.	UGGAGCUCCCUUCACUCCAAG	Cleavage	1
siRNA_2	UUUGGAUUGAAGGGAGUGAAC	LOC_Os01g59660.3	4.5	-1	1	21	1258	1278	UUUGGAUUGAAGGGAGUGAAC	.::::::::: :::::.	UGGAGCUCCCUUCACUCCAAG	Cleavage	1
siRNA_2	UUUGGAUUGAAGGGAGUGAAC	LOC_Os01g59660.4	4.5	-1	1	21	1180	1200	UUUGGAUUGAAGGGAGUGAAC	.::::::::: :::::.	UGGAGCUCCCUUCACUCCAAG	Cleavage	1
isomiR_of_osa-miR159a.1\osa-miR159b_3	UUUGGAUUGAAGGGAGCUCUGAA	LOC_Os01g59660.1	2	-1	1	23	1258	1280	UUUGGAUUGAAGGGAGCUCUGAA	..:::::::::::: :::::.	GAUGGAGCUCCCUUCACUCCAAG	Cleavage	1
isomiR_of_osa-miR159a.1\osa-miR159b_3	UUUGGAUUGAAGGGAGCUCUGAA	LOC_Os01g59660.2	2	-1	1	23	1346	1368	UUUGGAUUGAAGGGAGCUCUGAA	..:::::::::::: :::::.	GAUGGAGCUCCCUUCACUCCAAG	Cleavage	1
isomiR_of_osa-miR159a.1\osa-miR159b_3	UUUGGAUUGAAGGGAGCUCUGAA	LOC_Os01g59660.3	2	-1	1	23	1256	1278	UUUGGAUUGAAGGGAGCUCUGAA	..:::::::::::: :::::.	GAUGGAGCUCCCUUCACUCCAAG	Cleavage	1
isomiR_of_osa-miR159a.1\osa-miR159b_3	UUUGGAUUGAAGGGAGCUCUGAA	LOC_Os01g59660.4	2	-1	1	23	1178	1200	UUUGGAUUGAAGGGAGCUCUGAA	..:::::::::::: :::::.	GAUGGAGCUCCCUUCACUCCAAG	Cleavage	1
isomiR_of_osa-miR159a.1\osa-miR159b_3	UUUGGAUUGAAGGGAGCUCUGAA	LOC_Os06g40330.1	2.5	-1	1	23	1416	1438	UUUGGAUUGAAGGGAGCUCUGAA	: .::::::::::::: :::::	UGUAGAGCUCCCUUCACUCCAAU	Cleavage	1
siRNA_3	CAGAGUUCUACAGUCCACGAUCGA	LOC_Os02g44360.1	5	-1	1	24	2476	2499	CAGAGUUCUACAGUCCACGAUCGA	.:: :: .:::: :::::::	GUUGUCUUGAGCUGUUGAACUCUU	Cleavage	1
isomiR_of_osa-miR396e\osa-miR396f_2	UCCACAGGCUUUCUUGACCUG	LOC_Os02g47280.1	1	-1	1	21	667	687	UCCACAGGCUUUCUUGACCUG	: : :::::::::::::::::	CCGUUCAAGAAAGCCUGUGGA	Cleavage	1
isomiR_of_osa-miR396e\osa-miR396f_2	UCCACAGGCUUUCUUGACCUG	LOC_Os02g47280.2	1	-1	1	21	570	590	UCCACAGGCUUUCUUGACCUG	: : :::::::::::::::::	CCGUUCAAGAAAGCCUGUGGA	Cleavage	1
isomiR_of_osa-miR396e\osa-miR396f_2	UCCACAGGCUUUCUUGACCUG	LOC_Os03g47140.1	1	-1	1	21	947	967	UCCACAGGCUUUCUUGACCUG	: : :::::::::::::::::	CCGUUCAAGAAAGCCUGUGGA	Cleavage	1
isomiR_of_osa-miR396e\osa-miR396f_2	UCCACAGGCUUUCUUGACCUG	LOC_Os04g51190.1	1	-1	1	21	535	555	UCCACAGGCUUUCUUGACCUG	: : :::::::::::::::::	CCGUUCAAGAAAGCCUGUGGA	Cleavage	1
isomiR_of_osa-miR396e\osa-miR396f_2	UCCACAGGCUUUCUUGACCUG	LOC_Os04g51190.2	1	-1	1	21	535	555	UCCACAGGCUUUCUUGACCUG	: : :::::::::::::::::	CCGUUCAAGAAAGCCUGUGGA	Cleavage	1
isomiR_of_osa-miR396e\osa-miR396f_2	UCCACAGGCUUUCUUGACCUG	LOC_Os04g51190.3	1	-1	1	21	535	555	UCCACAGGCUUUCUUGACCUG	: : :::::::::::::::::	CCGUUCAAGAAAGCCUGUGGA	Cleavage	1
isomiR_of_osa-miR396e\osa-miR396f_2	UCCACAGGCUUUCUUGACCUG	LOC_Os06g02560.1	1	-1	1	21	605	625	UCCACAGGCUUUCUUGACCUG	: : :::::::::::::::::	CCGUUCAAGAAAGCCUGUGGA	Cleavage	1
isomiR_of_osa-miR396e\osa-miR396f_2	UCCACAGGCUUUCUUGACCUG	LOC_Os06g02560.2	1	-1	1	21	605	625	UCCACAGGCUUUCUUGACCUG	: : :::::::::::::::::	CCGUUCAAGAAAGCCUGUGGA	Cleavage	1
isomiR_of_osa-miR396e\osa-miR396f_2	UCCACAGGCUUUCUUGACCUG	LOC_Os06g02560.3	1	-1	1	21	625	645	UCCACAGGCUUUCUUGACCUG	: : :::::::::::::::::	CCGUUCAAGAAAGCCUGUGGA	Cleavage	1
isomiR_of_osa-miR396e\osa-miR396f_2	UCCACAGGCUUUCUUGACCUG	LOC_Os11g35030.1	2.5	-1	1	21	869	889	UCCACAGGCUUUCUUGACCUG	: :::::::::: ::::::	UCGUUCAAGAAAGCAUGUGGA	Cleavage	1
isomiR_of_osa-miR396e\osa-miR396f_2	UCCACAGGCUUUCUUGACCUG	LOC_Os11g35030.2	2.5	-1	1	21	1556	1576	UCCACAGGCUUUCUUGACCUG	: :::::::::: ::::::	UCGUUCAAGAAAGCAUGUGGA	Cleavage	1
isomiR_of_osa-miR396e\osa-miR396f_2	UCCACAGGCUUUCUUGACCUG	LOC_Os12g29980.1	2.5	-1	1	21	774	794	UCCACAGGCUUUCUUGACCUG	: : :::::::::: ::::::	CCGUUCAAGAAAGCAUGUGGA	Cleavage	1
isomiR_of_osa-miR396e\osa-miR396f_2	UCCACAGGCUUUCUUGACCUG	LOC_Os12g29980.2	2.5	-1	1	21	732	752	UCCACAGGCUUUCUUGACCUG	: : :::::::::: ::::::	CCGUUCAAGAAAGCAUGUGGA	Cleavage	1
isomiR_of_osa-miR166a-3p\osa-miR166b-3p\osa-miR166c-3p\osa-miR166d-3p\osa-miR166f\osa-miR166j-3p	UCGGACCAGGCUUCCUUCCCC	LOC_Os02g49670.1	1.5	-1	1	21	2815	2835	UCGGACCAGGCUUCCUUCCCC	:::.: ::::::::::::::	CGGGGAAGAAGCCUGGUCCGA	Cleavage	1
isomiR_of_osa-miR166a-3p\osa-miR166b-3p\osa-miR166c-3p\osa-miR166d-3p\osa-miR166f\osa-miR166j-3p	UCGGACCAGGCUUCCUUCCCC	LOC_Os03g01890.1	2	-1	1	21	1089	1109	UCGGACCAGGCUUCCUUCCCC	::.: :::::::::::::.	CUGGGAUGAAGCCUGGUCCGG	Cleavage	1
isomiR_of_osa-miR166a-3p\osa-miR166b-3p\osa-miR166c-3p\osa-miR166d-3p\osa-miR166f\osa-miR166j-3p	UCGGACCAGGCUUCCUUCCCC	LOC_Os03g01890.2	2	-1	1	21	1089	1109	UCGGACCAGGCUUCCUUCCCC	::.: :::::::::::::.	CUGGGAUGAAGCCUGGUCCGG	Cleavage	1
isomiR_of_osa-miR166a-3p\osa-miR166b-3p\osa-miR166c-3p\osa-miR166d-3p\osa-miR166f\osa-miR166j-3p	UCGGACCAGGCUUCCUUCCCC	LOC_Os03g43930.1	2	-1	1	21	955	975	UCGGACCAGGCUUCCUUCCCC	::.: :::::::::::::.	UUGGGAUGAAGCCUGGUCCGG	Cleavage	1
isomiR_of_osa-miR166a-3p\osa-miR166b-3p\osa-miR166c-3p\osa-miR166d-3p\osa-miR166f\osa-miR166j-3p	UCGGACCAGGCUUCCUUCCCC	LOC_Os03g43930.2	2	-1	1	21	955	975	UCGGACCAGGCUUCCUUCCCC	::.: :::::::::::::.	UUGGGAUGAAGCCUGGUCCGG	Cleavage	1
isomiR_of_osa-miR166a-3p\osa-miR166b-3p\osa-miR166c-3p\osa-miR166d-3p\osa-miR166f\osa-miR166j-3p	UCGGACCAGGCUUCCUUCCCC	LOC_Os04g48290.1	3	-1	1	21	400	420	UCGGACCAGGCUUCCUUCCCC	:: ::: :::::::::::::	GGUGAACGAAGCCUGGUCCGU	Cleavage	1
isomiR_of_osa-miR166a-3p\osa-miR166b-3p\osa-miR166c-3p\osa-miR166d-3p\osa-miR166f\osa-miR166j-3p	UCGGACCAGGCUUCCUUCCCC	LOC_Os10g33960.1	2	-1	1	21	924	944	UCGGACCAGGCUUCCUUCCCC	::.: :::::::::::::.	CUGGGAUGAAGCCUGGUCCGG	Cleavage	1
isomiR_of_osa-miR166a-3p\osa-miR166b-3p\osa-miR166c-3p\osa-miR166d-3p\osa-miR166f\osa-miR166j-3p	UCGGACCAGGCUUCCUUCCCC	LOC_Os10g33960.2	2	-1	1	21	696	716	UCGGACCAGGCUUCCUUCCCC	::.: :::::::::::::.	CUGGGAUGAAGCCUGGUCCGG	Cleavage	1
isomiR_of_osa-miR166a-3p\osa-miR166b-3p\osa-miR166c-3p\osa-miR166d-3p\osa-miR166f\osa-miR166j-3p	UCGGACCAGGCUUCCUUCCCC	LOC_Os10g33960.3	2	-1	1	21	924	944	UCGGACCAGGCUUCCUUCCCC	::.: :::::::::::::.	CUGGGAUGAAGCCUGGUCCGG	Cleavage	1
isomiR_of_osa-miR166a-3p\osa-miR166b-3p\osa-miR166c-3p\osa-miR166d-3p\osa-miR166f\osa-miR166j-3p	UCGGACCAGGCUUCCUUCCCC	LOC_Os10g33960.4	2	-1	1	21	924	944	UCGGACCAGGCUUCCUUCCCC	::.: :::::::::::::.	CUGGGAUGAAGCCUGGUCCGG	Cleavage	1
isomiR_of_osa-miR166a-3p\osa-miR166b-3p\osa-miR166c-3p\osa-miR166d-3p\osa-miR166f\osa-miR166j-3p	UCGGACCAGGCUUCCUUCCCC	LOC_Os12g41860.1	2	-1	1	21	877	897	UCGGACCAGGCUUCCUUCCCC	::.: :::::::::::::.	UUGGGAUGAAGCCUGGUCCGG	Cleavage	1
isomiR_of_osa-miR820a\osa-miR820b\osa-miR820c_4	UCGGCCUCGUGGAUGGACCAGGGG	LOC_Os03g02010.4	2	-1	1	24	301	324	UCGGCCUCGUGGAUGGACCAGGGG	:.::::::::.::::::::::.:	CUCCUGGUCCGUCCACGAGGCUGC	Cleavage	1
siRNA_4	UCGGCCUCGUGGAUGGACCAGGCG	LOC_Os03g02010.4	2	-1	1	24	301	324	UCGGCCUCGUGGAUGGACCAGGCG	: ::::::::.::::::::::.:	CUCCUGGUCCGUCCACGAGGCUGC	Cleavage	1
